# Supplementary material for: catena-Poly[[triaqua­(pyridine-κN)nickel(II)]-μ-sulfato-κ2 O:O′]
Source: Acta Crystallogr Sect E Struct Rep Online. 2009 Nov 25;65(Pt 12):m1665. doi: 10.1107/S1600536809049605 (PMC2971987; doi:10.1107/S1600536809049605)
Supplement: Supplementary file 1 [file e-65-m1665-sup1.cif]

##############################################################################
###                                                                        ###
###        Electronic paper (Acta Crystallographica Section E)             ###
###                                                                        ###
##############################################################################
#                                                                            #
# This CIF contains the data in a paper accepted for publication in Acta     #
# Crystallographica Section E. It conforms to the requirements of Notes      #
# for Authors for Section E, and has been peer reviewed under the auspices   #
# of the IUCr Commission on Journals.                                        #
#                                                                            #
# Full details of the Crystallographic Information File format               #
# are given in the paper "The Crystallographic Information File (CIF):       #
# a New Standard Archive File for Crystallography" by S. R. Hall, F. H.      #
# Allen and I. D. Brown [Acta Cryst. (1991), A47, 655-685].                  #
#                                                                            #
# The current version of the core CIF dictionary is obtainable from          #
# ftp://ftp.iucr.org/pub/cif_core.dic. The current version number is 2.4.    #
#                                                                            #
# Software is freely available for graphical display of the structure(s) in  #
# this CIF.  For information consult the CIF home page http://www.iucr.org/  #
# cif/home.html                                                              #
#                                                                            #
# This file may be used for bona fide research purposes within the           #
# scientific community so long as proper attribution is given to the journal # 
# article from which it was obtained.                                        #
#                                                                            #
##############################################################################
                                             
data_I
_audit_creation_method     SHELXL-97
_chemical_name_systematic
;
<i>catena</i>-poly[[triaqua(pyridine-\k<i>N</i>)nickel(II)]-
\m-sulfato-\k^2^<i>O</i>:<i>O</i>']
;
_chemical_name_common     ?
_chemical_formula_moiety     'C5 H11 N Ni O7 S'
_chemical_formula_sum     'C5 H11 N Ni O7 S'
_chemical_formula_iupac     '[Ni (S O4) (C5 H5 N) (H2 O)3]'
_chemical_formula_weight     287.92
_chemical_melting_point     ?
_symmetry_cell_setting     monoclinic
_symmetry_space_group_name_H-M     'P 21/c'
_symmetry_space_group_name_Hall     '-P 2ybc'
loop_
    _symmetry_equiv_pos_as_xyz
    'x, y, z'
    '-x, y+1/2, -z+1/2'
    '-x, -y, -z'
    'x, -y-1/2, z-1/2'
_cell_length_a     11.868(3)
_cell_length_b     7.5745(14)
_cell_length_c     11.420(3)
_cell_angle_alpha     90.00
_cell_angle_beta     110.724(4)
_cell_angle_gamma     90.00
_cell_volume     960.2(3)
_cell_formula_units_Z     4
_cell_measurement_reflns_used     3550
_cell_measurement_theta_min     3.1
_cell_measurement_theta_max     25.3
_cell_measurement_temperature     193(2)
_exptl_crystal_description     'block'
_exptl_crystal_colour     'light-green'
_exptl_crystal_size_max     0.30
_exptl_crystal_size_mid     0.20
_exptl_crystal_size_min     0.14
_exptl_crystal_density_diffrn     1.992
_exptl_crystal_density_meas     ?
_exptl_crystal_density_method     'not measured'
_exptl_crystal_F_000     592
_exptl_absorpt_coefficient_mu     2.255
_exptl_absorpt_correction_type     multi-scan
_exptl_absorpt_process_details     '(REQAB; Jacobson, 1998)'
_exptl_absorpt_correction_T_min     0.465
_exptl_absorpt_correction_T_max     0.729
_exptl_special_details
;
;
_diffrn_ambient_temperature     193(2)
_diffrn_radiation_type     MoK\a
_diffrn_radiation_wavelength     0.71070
_diffrn_radiation_source     'fine-focus sealed tube'
_diffrn_radiation_monochromator     graphite
_diffrn_measurement_device_type     'Rigaku Mercury CCD'
_diffrn_measurement_method     \w
_diffrn_detector_area_resol_mean     7.31
_diffrn_reflns_number     8854
_diffrn_reflns_av_R_equivalents     0.0400
_diffrn_reflns_av_sigmaI/netI     0.0326
_diffrn_reflns_theta_min     3.26
_diffrn_reflns_theta_max     25.34
_diffrn_reflns_theta_full     25.34
_diffrn_measured_fraction_theta_max     0.999
_diffrn_measured_fraction_theta_full     0.999
_diffrn_reflns_limit_h_min     -14
_diffrn_reflns_limit_h_max     13
_diffrn_reflns_limit_k_min     -9
_diffrn_reflns_limit_k_max     9
_diffrn_reflns_limit_l_min     -13
_diffrn_reflns_limit_l_max     12
_diffrn_standards_number     0
_diffrn_standards_interval_count     .
_diffrn_standards_interval_time     .
_diffrn_standards_decay_%     ?
_refine_special_details
;
Refinement of <i>F</i>^2^ against ALL reflections. The weighted <i>R</i>-factor
<i>wR</i> and goodness of fit <i>S</i> are based on <i>F</i>^2^, conventional
<i>R</i>-factors <i>R</i> are based on <i>F</i>, with <i>F</i> set to zero for
negative <i>F</i>^2^. The threshold expression of <i>F</i>^2^ >
\s(<i>F</i>^2^) is used only for calculating <i>R</i>-factors(gt) <i>etc</i>.
and is not relevant to the choice of reflections for refinement.
<i>R</i>-factors based on <i>F</i>^2^ are statistically about twice as large
as those based on <i>F</i>, and <i>R</i>- factors based on ALL data will be
even larger.
;
_reflns_number_total     1746
_reflns_number_gt     1641
_reflns_threshold_expression     I>2\s(I)
_refine_ls_structure_factor_coef     Fsqd
_refine_ls_matrix_type     full
_refine_ls_R_factor_all     0.0384
_refine_ls_R_factor_gt     0.0356
_refine_ls_wR_factor_gt     0.1074
_refine_ls_wR_factor_ref     0.1095
_refine_ls_goodness_of_fit_ref     1.164
_refine_ls_restrained_S_all     1.162
_refine_ls_number_reflns     1746
_refine_ls_number_parameters     161
_refine_ls_number_restraints     6
_refine_ls_hydrogen_treatment     mixed
_refine_ls_weighting_scheme     calc
_refine_ls_weighting_details
         'calc w=1/[\s^2^(Fo^2^)+(0.0672P)^2^+0.4274P] where P=(Fo^2^+2Fc^2^)/3'
_atom_sites_solution_hydrogens     geom
_atom_sites_solution_primary     direct
_atom_sites_solution_secondary     difmap
_refine_ls_shift/su_max     0.001
_refine_ls_shift/su_mean     0.000
_refine_diff_density_max     0.574
_refine_diff_density_min     -0.844
_refine_ls_extinction_method     none
_refine_ls_extinction_coef     ?
loop_
    _atom_type_symbol
    _atom_type_description
    _atom_type_scat_dispersion_real
    _atom_type_scat_dispersion_imag
    _atom_type_scat_source
    'C' 'C' 0.0033 0.0016
                         'International Tables Vol C Tables 4.2.6.8 and 6.1.1.4'
    'H' 'H' 0.0000 0.0000
                         'International Tables Vol C Tables 4.2.6.8 and 6.1.1.4'
    'Ni' 'Ni' 0.3393 1.1124
                         'International Tables Vol C Tables 4.2.6.8 and 6.1.1.4'
    'N' 'N' 0.0061 0.0033
                         'International Tables Vol C Tables 4.2.6.8 and 6.1.1.4'
    'O' 'O' 0.0106 0.0060
                         'International Tables Vol C Tables 4.2.6.8 and 6.1.1.4'
    'S' 'S' 0.1246 0.1234
                         'International Tables Vol C Tables 4.2.6.8 and 6.1.1.4'
_computing_data_collection     'CrystalClear (Rigaku, 1999)'
_computing_cell_refinement     'CrystalClear (Rigaku, 1999)'
_computing_data_reduction     'CrystalStructure (Rigaku/MSC & Rigaku, 2000)'
_computing_structure_solution     'SHELXS97 (Sheldrick, 2008)'
_computing_structure_refinement     'SHELXL97 (Sheldrick, 2008)'
_computing_molecular_graphics     'SHELXTL (Sheldrick, 2008)'
_computing_publication_material     'SHELXTL (Sheldrick, 2008)'
loop_
    _atom_site_type_symbol
    _atom_site_label
    _atom_site_fract_x
    _atom_site_fract_y
    _atom_site_fract_z
    _atom_site_U_iso_or_equiv
    _atom_site_adp_type
    _atom_site_calc_flag
    _atom_site_refinement_flags
    _atom_site_occupancy
    _atom_site_disorder_assembly
    _atom_site_disorder_group
    Ni Ni1 0.65136(3) 0.59664(5) 0.21049(4) 0.0112(2) Uani d . 1 . .
    S S1 0.37812(7) 0.51034(10) 0.20733(7) 0.0111(2) Uani d . 1 . .
    O O1 0.4632(2) 0.5757(3) 0.1473(2) 0.0144(5) Uani d . 1 . .
    O O2 0.3600(2) 0.3178(3) 0.1818(2) 0.0148(5) Uani d . 1 . .
    O O3 0.2651(2) 0.6067(3) 0.1535(2) 0.0185(6) Uani d . 1 . .
    O O4 0.4322(2) 0.5392(3) 0.3441(2) 0.0163(5) Uani d . 1 . .
    O O5 0.6504(2) 0.3741(3) 0.1062(2) 0.0139(5) Uani d D 1 . .
    H H5A 0.626(3) 0.283(3) 0.128(3) 0.017(10) Uiso d D 1 . .
    H H5B 0.619(4) 0.381(6) 0.0300(11) 0.033(13) Uiso d D 1 . .
    O O6 0.6708(2) 0.4525(3) 0.3691(2) 0.0165(5) Uani d D 1 . .
    H H6A 0.687(4) 0.3472(19) 0.367(4) 0.037(13) Uiso d D 1 . .
    H H6B 0.611(2) 0.435(5) 0.387(4) 0.028(12) Uiso d D 1 . .
    O O7 0.6283(2) 0.7484(3) 0.0563(2) 0.0212(6) Uani d D 1 . .
    H H7A 0.632(4) 0.724(5) -0.0120(19) 0.034(12) Uiso d D 1 . .
    H H7B 0.609(4) 0.850(2) 0.064(4) 0.031(12) Uiso d D 1 . .
    N N1 0.8352(3) 0.6199(4) 0.2656(3) 0.0179(7) Uani d . 1 . .
    C C1 0.9028(3) 0.6672(5) 0.3822(3) 0.0247(8) Uani d . 1 . .
    H H1 0.8637 0.6950 0.4394 0.030 Uiso calc R 1 . .
    C C2 1.0269(3) 0.6774(6) 0.4232(4) 0.0325(9) Uani d . 1 . .
    H H2 1.0718 0.7112 0.5069 0.039 Uiso calc R 1 . .
    C C3 1.0846(3) 0.6379(6) 0.3407(4) 0.0345(10) Uani d . 1 . .
    H H3 1.1699 0.6441 0.3664 0.041 Uiso calc R 1 . .
    C C4 1.0165(4) 0.5894(5) 0.2207(5) 0.0331(10) Uani d . 1 . .
    H H4 1.0539 0.5612 0.1620 0.040 Uiso calc R 1 . .
    C C5 0.8929(3) 0.5822(5) 0.1867(4) 0.0255(9) Uani d . 1 . .
    H H5C 0.8464 0.5490 0.1034 0.031 Uiso calc R 1 . .
loop_
    _atom_site_aniso_label
    _atom_site_aniso_U_11
    _atom_site_aniso_U_22
    _atom_site_aniso_U_33
    _atom_site_aniso_U_12
    _atom_site_aniso_U_13
    _atom_site_aniso_U_23
    Ni1 0.0115(3) 0.0107(3) 0.0109(3) -0.00030(14) 0.0035(2) 0.00009(15)
    S1 0.0122(4) 0.0103(4) 0.0114(4) -0.0005(3) 0.0050(3) -0.0009(3)
    O1 0.0123(12) 0.0198(13) 0.0129(12) -0.0013(9) 0.0066(10) 0.0014(9)
    O2 0.0222(13) 0.0097(12) 0.0127(11) -0.0012(9) 0.0064(10) -0.0036(10)
    O3 0.0172(13) 0.0147(13) 0.0259(14) 0.0034(9) 0.0103(11) 0.0035(10)
    O4 0.0226(13) 0.0160(12) 0.0113(12) -0.0048(10) 0.0071(10) -0.0043(10)
    O5 0.0188(13) 0.0144(12) 0.0081(12) -0.0028(10) 0.0042(10) 0.0010(10)
    O6 0.0158(13) 0.0135(13) 0.0198(13) -0.0005(11) 0.0058(10) 0.0022(11)
    O7 0.0361(15) 0.0135(14) 0.0175(14) 0.0053(11) 0.0139(12) 0.0009(11)
    N1 0.0154(15) 0.0150(15) 0.0223(16) -0.0002(11) 0.0053(12) 0.0016(12)
    C1 0.0198(19) 0.029(2) 0.0217(19) -0.0036(16) 0.0025(15) -0.0012(17)
    C2 0.020(2) 0.035(2) 0.033(2) -0.0033(17) -0.0025(17) 0.002(2)
    C3 0.0139(19) 0.028(2) 0.057(3) -0.0045(16) 0.007(2) 0.004(2)
    C4 0.024(2) 0.028(2) 0.056(3) -0.0004(17) 0.025(2) 0.002(2)
    C5 0.0198(19) 0.029(2) 0.030(2) -0.0035(15) 0.0124(17) -0.0038(17)
_geom_special_details
;
All e.s.d.'s (except the e.s.d. in the dihedral angle between two l.s. planes)
are estimated using the full covariance matrix. The cell e.s.d.'s are taken
into account individually in the estimation of e.s.d.'s in distances, angles
and torsion angles; correlations between e.s.d.'s in cell parameters are only
used when they are defined by crystal symmetry. An approximate (isotropic)
treatment of cell e.s.d.'s is used for estimating e.s.d.'s involving l.s.
planes.
;
loop_
    _geom_bond_atom_site_label_1
    _geom_bond_atom_site_label_2
    _geom_bond_site_symmetry_2
    _geom_bond_distance
    _geom_bond_publ_flag
    Ni1 O7 . 2.039(2) ?
    Ni1 N1 . 2.053(3) ?
    Ni1 O6 . 2.056(2) ?
    Ni1 O5 . 2.062(2) ?
    Ni1 O1 . 2.096(2) ?
    Ni1 O2 2_655 2.110(2) ?
    S1 O3 . 1.458(2) ?
    S1 O4 . 1.479(2) ?
    S1 O2 . 1.488(2) ?
    S1 O1 . 1.491(2) ?
    O2 Ni1 2_645 2.110(2) ?
    O5 H5A . 0.82(3) ?
    O5 H5B . 0.818(10) ?
    O6 H6A . 0.821(10) ?
    O6 H6B . 0.82(3) ?
    O7 H7A . 0.82(3) ?
    O7 H7B . 0.815(10) ?
    N1 C1 . 1.337(5) ?
    N1 C5 . 1.342(5) ?
    C1 C2 . 1.380(5) ?
    C1 H1 . 0.9500 ?
    C2 C3 . 1.380(6) ?
    C2 H2 . 0.9500 ?
    C3 C4 . 1.372(6) ?
    C3 H3 . 0.9500 ?
    C4 C5 . 1.379(6) ?
    C4 H4 . 0.9500 ?
    C5 H5C . 0.9500 ?
loop_
    _geom_angle_atom_site_label_1
    _geom_angle_atom_site_label_2
    _geom_angle_atom_site_label_3
    _geom_angle_site_symmetry_1
    _geom_angle_site_symmetry_3
    _geom_angle
    _geom_angle_publ_flag
    O7 Ni1 N1 . . 91.13(11) ?
    O7 Ni1 O6 . . 177.36(10) ?
    N1 Ni1 O6 . . 89.97(11) ?
    O7 Ni1 O5 . . 89.45(9) ?
    N1 Ni1 O5 . . 92.04(11) ?
    O6 Ni1 O5 . . 92.91(10) ?
    O7 Ni1 O1 . . 86.80(10) ?
    N1 Ni1 O1 . . 177.81(10) ?
    O6 Ni1 O1 . . 92.13(9) ?
    O5 Ni1 O1 . . 87.23(9) ?
    O7 Ni1 O2 . 2_655 92.22(9) ?
    N1 Ni1 O2 . 2_655 91.89(10) ?
    O6 Ni1 O2 . 2_655 85.33(9) ?
    O5 Ni1 O2 . 2_655 175.69(9) ?
    O1 Ni1 O2 . 2_655 88.90(9) ?
    O3 S1 O4 . . 111.21(14) ?
    O3 S1 O2 . . 111.13(13) ?
    O4 S1 O2 . . 109.26(13) ?
    O3 S1 O1 . . 108.13(14) ?
    O4 S1 O1 . . 108.95(13) ?
    O2 S1 O1 . . 108.08(12) ?
    S1 O1 Ni1 . . 132.76(14) ?
    S1 O2 Ni1 . 2_645 134.32(13) ?
    Ni1 O5 H5A . . 116(3) ?
    Ni1 O5 H5B . . 118(3) ?
    H5A O5 H5B . . 108(4) ?
    Ni1 O6 H6A . . 117(3) ?
    Ni1 O6 H6B . . 118(3) ?
    H6A O6 H6B . . 94(4) ?
    Ni1 O7 H7A . . 131(3) ?
    Ni1 O7 H7B . . 113(3) ?
    H7A O7 H7B . . 115(4) ?
    C1 N1 C5 . . 117.1(3) ?
    C1 N1 Ni1 . . 121.8(2) ?
    C5 N1 Ni1 . . 121.1(3) ?
    N1 C1 C2 . . 123.1(4) ?
    N1 C1 H1 . . 118.5 ?
    C2 C1 H1 . . 118.5 ?
    C3 C2 C1 . . 118.9(4) ?
    C3 C2 H2 . . 120.5 ?
    C1 C2 H2 . . 120.5 ?
    C4 C3 C2 . . 118.8(4) ?
    C4 C3 H3 . . 120.6 ?
    C2 C3 H3 . . 120.6 ?
    C3 C4 C5 . . 118.9(4) ?
    C3 C4 H4 . . 120.6 ?
    C5 C4 H4 . . 120.6 ?
    N1 C5 C4 . . 123.2(4) ?
    N1 C5 H5C . . 118.4 ?
    C4 C5 H5C . . 118.4 ?
loop_
    _geom_torsion_atom_site_label_1
    _geom_torsion_atom_site_label_2
    _geom_torsion_atom_site_label_3
    _geom_torsion_atom_site_label_4
    _geom_torsion_site_symmetry_1
    _geom_torsion_site_symmetry_2
    _geom_torsion_site_symmetry_3
    _geom_torsion_site_symmetry_4
    _geom_torsion
    _geom_torsion_publ_flag
    O3 S1 O1 Ni1 . . . . 150.13(18) ?
    O4 S1 O1 Ni1 . . . . 29.1(2) ?
    O2 S1 O1 Ni1 . . . . -89.5(2) ?
    O7 Ni1 O1 S1 . . . . -167.8(2) ?
    O6 Ni1 O1 S1 . . . . 9.8(2) ?
    O5 Ni1 O1 S1 . . . . 102.64(19) ?
    O2 Ni1 O1 S1 2_655 . . . -75.47(19) ?
    O3 S1 O2 Ni1 . . . 2_645 -103.2(2) ?
    O4 S1 O2 Ni1 . . . 2_645 19.9(2) ?
    O1 S1 O2 Ni1 . . . 2_645 138.29(18) ?
    O7 Ni1 N1 C1 . . . . 130.2(3) ?
    O6 Ni1 N1 C1 . . . . -47.4(3) ?
    O5 Ni1 N1 C1 . . . . -140.3(3) ?
    O2 Ni1 N1 C1 2_655 . . . 37.9(3) ?
    O7 Ni1 N1 C5 . . . . -52.1(3) ?
    O6 Ni1 N1 C5 . . . . 130.3(3) ?
    O5 Ni1 N1 C5 . . . . 37.4(3) ?
    O2 Ni1 N1 C5 2_655 . . . -144.4(3) ?
    C5 N1 C1 C2 . . . . -0.3(5) ?
    Ni1 N1 C1 C2 . . . . 177.5(3) ?
    N1 C1 C2 C3 . . . . 0.2(6) ?
    C1 C2 C3 C4 . . . . -0.1(6) ?
    C2 C3 C4 C5 . . . . 0.1(6) ?
    C1 N1 C5 C4 . . . . 0.3(5) ?
    Ni1 N1 C5 C4 . . . . -177.5(3) ?
    C3 C4 C5 N1 . . . . -0.3(6) ?
loop_
    _geom_hbond_atom_site_label_D
    _geom_hbond_atom_site_label_H
    _geom_hbond_atom_site_label_A
    _geom_hbond_site_symmetry_A
    _geom_hbond_distance_DH
    _geom_hbond_distance_HA
    _geom_hbond_distance_DA
    _geom_hbond_angle_DHA
    O5 H5A O4 2_645 0.82(3) 2.04(3) 2.849(3) 170(4)
    O5 H5A S1 2_645 0.82(3) 2.805(18) 3.571(3) 157(3)
    O5 H5B O1 3_665 0.818(10) 1.939(12) 2.753(3) 173(4)
    O5 H5B S1 3_665 0.818(10) 2.85(2) 3.584(3) 151(4)
    O6 H6A O3 2_645 0.821(10) 1.949(12) 2.764(3) 172(4)
    O6 H6A S1 2_645 0.821(10) 2.71(2) 3.458(3) 152(4)
    O6 H6B O4 . 0.82(3) 2.15(3) 2.821(3) 139(4)
    O6 H6B S1 . 0.82(3) 2.85(4) 3.336(3) 120(3)
    O7 H7A O2 3_665 0.82(3) 2.00(3) 2.817(3) 176(4)
    O7 H7A S1 3_665 0.82(3) 2.82(2) 3.571(3) 154(4)
    O7 H7B O4 2_655 0.815(10) 1.94(2) 2.690(3) 153(4)
    O7 H7B S1 2_655 0.815(10) 2.84(4) 3.372(3) 125(4)
    C4 H4 O3 1_655 0.95 2.57 3.304(5) 134.6
data_global
_journal_date_recd_electronic     2009-11-02
_journal_date_accepted     2009-11-19
_journal_name_full     'Acta Crystallographica, Section E'
_journal_year     2009
_journal_volume     65
_journal_issue     12
_journal_page_first     m1665
_journal_page_last     m1665
_journal_paper_category     QM
_journal_coeditor_code     PK2206
_publ_contact_author_name     'Zhen-Feng Chen*'
_publ_contact_author_address
;
Key Laboratory for the Chemistry and Molecular Engineering of Medicinal
Resources (Ministry Education)
School of Chemistry & Chemical Engineering
Guangxi Normal University
Guilin 541004
;
_publ_contact_author_email     'chenzfgxnu@yahoo.com'
_publ_contact_author_fax     '86-773-2120958'
_publ_contact_author_phone     '86-773-2120998'
_publ_section_title
;\
A one-dimemsional zigzag chain:
<i>catena</i>-poly[[triaqua(pyridine-\k<i>N</i>)nickel(II)]-\m-sulfato-\
\k^2^<i>O</i>:<i>O</i>']
;
loop_
    _publ_author_name
    _publ_author_footnote
    _publ_author_address
    'Shi, Yan-Fang'
;
?
;
;
Key Laboratory for the Chemistry and Molecular Engineering of Medicinal
Resources (Ministry of Education)
School of Chemistry & Chemical Engineering
Guangxi Normal University
Guilin 541004
People's Republic of China
;
    'Li, Fu-Xing' .
;
Key Laboratory for the Chemistry and Molecular Engineering of Medicinal
Resources (Ministry of Education)
School of Chemistry & Chemical Engineering
Guangxi Normal University
Guilin 541004
People's Republic of China
;
    'Geng, Bo' .
;
Key Laboratory for the Chemistry and Molecular Engineering of Medicinal
Resources (Ministry of Education)
School of Chemistry & Chemical Engineering
Guangxi Normal University
Guilin 541004
People's Republic of China
;
    'Liu, Yan-Cheng' .
;
Key Laboratory for the Chemistry and Molecular Engineering of Medicinal
Resources (Ministry of Education)
School of Chemistry & Chemical Engineering
Guangxi Normal University
Guilin 541004
People's Republic of China
;
    'Chen, Zhen-Feng' .
;
Key Laboratory for the Chemistry and Molecular Engineering of Medicinal
Resources (Ministry of Education)
School of Chemistry & Chemical Engineering
Guangxi Normal University
Guilin 541004
People's Republic of China
;
