# Supplementary material for: catena-Poly[[triaqua­(pyridine-κN)nickel(II)]-μ-sulfato-κ2 O:O′]
Source: Acta Crystallogr Sect E Struct Rep Online. 2009 Nov 25;65(Pt 12):m1665. doi: 10.1107/S1600536809049605 (PMC2971987; doi:10.1107/S1600536809049605)
Supplement: Supplementary file 2 [file e-65-m1665-Isup2.hkl]

# 
# h,k,l, Fc-squared, Fo-squared, sigma(Fo-squared) and status flag 
# 
data_I
_shelx_title '  _lfx-9-172' 
_shelx_refln_list_code          4 
_shelx_F_calc_maximum      204.13 
_exptl_crystal_F_000       592.00 
_reflns_d_resolution_high  0.8302 
 
loop_ 
 _symmetry_equiv_pos_as_xyz 
 'x, y, z' 
 '-x, y+1/2, -z+1/2' 
 '-x, -y, -z' 
 'x, -y-1/2, z-1/2' 
 
_cell_length_a    11.8679 
_cell_length_b     7.5745 
_cell_length_c    11.4201 
_cell_angle_alpha  90.000 
_cell_angle_beta  110.724 
_cell_angle_gamma  90.000 
 
_shelx_F_squared_multiplier     1.000 
 
loop_ 
 _refln_index_h 
 _refln_index_k 
 _refln_index_l 
 _refln_F_squared_calc 
 _refln_F_squared_meas 
 _refln_F_squared_sigma 
 _refln_observed_status 
   2   0   0       10.12       25.42      4.01 o 
   3   0   0    41667.18    35547.71    597.68 o 
   4   0   0    35589.55    30947.36    481.64 o 
   5   0   0      459.57      422.51     15.72 o 
   6   0   0     5883.68     5884.08     96.10 o 
   7   0   0     9490.32     9206.23    124.41 o 
   8   0   0     3266.13     3279.66     61.25 o 
   9   0   0     1045.78      971.93     32.38 o 
  10   0   0     4022.88     4350.01     80.35 o 
  11   0   0     4691.01     4747.47    605.52 o 
  12   0   0       28.92       15.15     29.71 o 
  13   0   0      521.83      508.35     72.87 o 
   1   1   0     3053.83     2966.61     26.38 o 
   2   1   0     1933.73     2017.93     21.17 o 
   3   1   0     1210.75     1195.89     16.15 o 
   4   1   0       94.05       87.20      6.01 o 
   5   1   0    10971.46    11578.30    118.36 o 
   6   1   0     1257.01     1229.25     21.32 o 
   7   1   0      123.73      150.33      8.70 o 
   8   1   0     1465.38     1482.68     26.02 o 
   9   1   0      411.65      421.38     15.15 o 
  10   1   0       73.59       66.23      6.95 o 
  11   1   0      332.13      319.75     28.13 o 
  12   1   0      320.80      338.29    101.64 o 
  13   1   0      104.49       90.51     27.19 o 
   0   2   0     9590.28     9417.94    108.84 o 
   1   2   0     5776.99     5892.02     51.76 o 
   2   2   0        2.75        4.66      3.70 o 
   3   2   0      729.37      599.59     12.35 o 
   4   2   0      765.26      717.62     14.45 o 
   5   2   0       81.01       91.10      6.35 o 
   6   2   0      177.46      168.41      8.39 o 
   7   2   0       95.15       87.59      7.39 o 
   8   2   0       50.09       60.85      7.37 o 
   9   2   0       87.01       74.83      9.45 o 
  10   2   0      215.27      198.95     16.80 o 
  11   2   0      142.14      152.87     25.84 o 
  12   2   0       32.91       42.75     17.18 o 
  13   2   0        8.24       20.95     13.29 o 
   1   3   0       14.53       19.84      4.38 o 
   2   3   0      592.34      728.89     15.30 o 
   3   3   0       68.24       83.57      6.06 o 
   4   3   0      955.82      972.67     19.40 o 
   5   3   0     5968.80     6296.46     83.96 o 
   6   3   0      533.75      543.77     14.52 o 
   7   3   0      251.24      235.61     11.13 o 
   8   3   0     1197.62     1212.18     26.07 o 
   9   3   0      165.71      177.09     15.48 o 
  10   3   0      161.52      107.01     16.55 o 
  11   3   0      950.02      924.12     53.97 o 
  12   3   0      513.78      505.48     43.15 o 
   0   4   0     4973.61     4979.89     84.23 o 
   1   4   0      664.95      723.76     16.85 o 
   2   4   0      872.97      912.43     19.36 o 
   3   4   0      589.84      605.87     16.51 o 
   4   4   0        8.54       15.16      4.04 o 
   5   4   0     1735.39     1828.29     36.51 o 
   6   4   0     1914.18     1975.43     35.96 o 
   7   4   0      470.15      475.83     16.12 o 
   8   4   0       87.95      103.98      9.09 o 
   9   4   0     1432.12     1551.04     62.98 o 
  10   4   0     1471.55     1565.97     71.35 o 
  11   4   0      371.50      359.77     34.34 o 
  12   4   0     1409.52     1514.73     82.63 o 
   1   5   0       50.71       59.45      5.48 o 
   2   5   0      148.55      181.78     10.43 o 
   3   5   0      142.05      148.28      9.93 o 
   4   5   0      539.11      542.81     17.53 o 
   5   5   0       52.79       55.06      7.40 o 
   6   5   0      176.60      179.27     12.31 o 
   7   5   0      105.67       86.22      9.50 o 
   8   5   0        7.50       18.96      5.55 o 
   9   5   0       15.87       15.11      5.25 o 
  10   5   0        2.83        9.47     12.65 o 
  11   5   0        1.27       13.19     10.54 o 
   0   6   0     1665.33     1815.44     99.62 o 
   1   6   0      463.16      441.68     17.13 o 
   2   6   0      277.69      283.76     14.43 o 
   3   6   0      585.63      561.81     19.43 o 
   4   6   0       11.43       16.14      4.56 o 
   5   6   0      354.03      361.95     16.30 o 
   6   6   0     1404.75     1366.50     83.63 o 
   7   6   0      188.24      185.53     25.57 o 
   8   6   0       16.62       14.33      7.65 o 
   9   6   0     1226.51     1402.88     59.68 o 
  10   6   0     1160.45     1303.44    120.84 o 
   1   7   0     1705.09     1831.88     47.55 o 
   2   7   0     2648.24     2846.36     64.28 o 
   3   7   0      869.29      932.42     37.15 o 
   4   7   0      122.80       96.55     13.90 o 
   5   7   0     2219.13     2268.30     65.65 o 
   6   7   0      799.83      771.47     42.77 o 
   7   7   0      309.41      268.40     22.08 o 
   8   7   0      422.09      471.39     37.70 o 
   0   8   0      564.03      587.47     63.73 o 
   1   8   0      207.56      236.44     25.66 o 
   2   8   0      196.50      181.51     21.93 o 
   3   8   0      253.86      283.17     29.24 o 
   4   8   0      753.16      779.36     34.85 o 
   5   8   0      279.81      349.39     26.96 o 
   6   8   0        1.45       -8.22     11.34 o 
   1   9   0     1064.44     1061.08     54.63 o 
   2   9   0     1344.02     1465.22     67.60 o 
 -13   1   1      180.31      142.25     28.51 o 
 -12   1   1     1388.88     1421.44     62.59 o 
 -11   1   1     5138.43     3861.18    687.05 o 
 -10   1   1     2590.98     2694.54     47.79 o 
  -9   1   1      150.84      154.75      9.93 o 
  -8   1   1     8518.59     8525.64    102.94 o 
  -7   1   1     4899.98     4704.22     57.58 o 
  -6   1   1      131.08      141.18      6.97 o 
  -5   1   1    14609.80    14897.35    174.40 o 
  -4   1   1     7545.90     7143.18     74.21 o 
  -3   1   1     2698.02     2724.53     33.95 o 
  -2   1   1      583.65      667.21      9.89 o 
  -1   1   1     6555.90     6031.58     48.77 o 
   0   1   1     1359.28     1362.74     14.46 o 
   1   1   1        4.81       -3.17      3.19 o 
   2   1   1      153.20      162.69      7.79 o 
   3   1   1       37.28       45.50      6.34 o 
   4   1   1     2883.81     2949.41     37.68 o 
   5   1   1     9922.06    10317.10    110.54 o 
   6   1   1      366.00      320.79     12.87 o 
   7   1   1      380.23      380.08     13.11 o 
   8   1   1      882.80      851.28     26.03 o 
   9   1   1       11.96       26.01      8.30 o 
  10   1   1      235.70      235.13     13.95 o 
  11   1   1     1016.60      989.89     38.82 o 
  12   1   1      219.33      241.09     41.38 o 
 -13   2   1      508.41      521.25     49.50 o 
 -12   2   1      546.38      511.37     36.79 o 
 -11   2   1      869.37      801.10     54.65 o 
 -10   2   1      454.11      461.31     26.66 o 
  -9   2   1      430.25      422.83     21.21 o 
  -8   2   1       60.76       64.25      8.18 o 
  -7   2   1      157.12      153.06     11.62 o 
  -6   2   1     1892.85     1935.21     38.16 o 
  -5   2   1      991.58     1015.78     17.33 o 
  -4   2   1      154.62      124.30      6.51 o 
  -3   2   1     1588.99     1507.38     19.94 o 
  -2   2   1       24.86       28.36      4.87 o 
  -1   2   1      270.80      269.08      8.25 o 
   0   2   1    31649.20    27564.40    286.19 o 
   1   2   1       50.19       56.76      5.29 o 
   2   2   1      185.75      190.58      8.42 o 
   3   2   1       68.06       42.40      4.74 o 
   4   2   1     2451.57     2369.54     36.19 o 
   5   2   1       71.21       76.41      8.01 o 
   6   2   1       88.52       71.69      6.49 o 
   7   2   1     1168.02     1119.74     23.59 o 
   8   2   1      378.01      387.98     13.93 o 
   9   2   1      557.94      559.54     23.39 o 
  10   2   1     2004.95     1926.32    100.52 o 
  11   2   1     1593.50     1488.28     83.89 o 
  12   2   1      133.58       86.35     20.79 o 
 -12   3   1       20.53       21.09     14.33 o 
 -11   3   1       61.69       36.06      8.16 o 
 -10   3   1        4.34        3.41      7.57 o 
  -9   3   1       13.07       15.98     12.69 o 
  -8   3   1        1.46       21.31      7.07 o 
  -7   3   1      107.14      121.20      7.14 o 
  -6   3   1       74.95       69.97      6.28 o 
  -5   3   1     1151.32     1104.23     20.51 o 
  -4   3   1      295.02      338.73     11.50 o 
  -3   3   1      523.65      478.62     12.92 o 
  -2   3   1      342.69      266.33      9.64 o 
  -1   3   1     7068.28     6810.93     72.88 o 
   0   3   1       18.46       23.95      3.69 o 
   1   3   1       94.76      133.18      8.32 o 
   2   3   1     4808.32     4622.69     54.74 o 
   3   3   1     3781.37     3806.37     48.08 o 
   4   3   1      769.26      825.70     19.32 o 
   5   3   1     1113.21     1084.59     21.98 o 
   6   3   1     1390.23     1375.03     25.80 o 
   7   3   1      249.64      270.27     12.93 o 
   8   3   1      104.49      103.50      9.52 o 
   9   3   1      670.18      668.54     21.34 o 
  10   3   1     1055.36     1072.32     69.52 o 
  11   3   1       11.76       24.44     12.61 o 
  12   3   1       86.98       83.89     18.01 o 
 -12   4   1        5.70       22.93     10.32 o 
 -11   4   1      233.73      240.85     25.11 o 
 -10   4   1      480.49      395.26     75.80 o 
  -9   4   1       29.54       26.94      9.24 o 
  -8   4   1       84.98       70.25      7.52 o 
  -7   4   1      959.29      937.74     21.40 o 
  -6   4   1      395.96      412.16     14.37 o 
  -5   4   1       73.47       80.90      7.37 o 
  -4   4   1      952.95      923.98     19.56 o 
  -3   4   1     2280.04     2314.14     34.56 o 
  -2   4   1       38.97       32.23      4.94 o 
  -1   4   1     1979.55     2013.78     30.41 o 
   0   4   1     9433.40     9657.98    112.16 o 
   1   4   1     4827.99     4862.02     58.96 o 
   2   4   1       66.71       66.04      6.47 o 
   3   4   1     1297.05     1253.67     24.83 o 
   4   4   1     2173.69     2146.93     32.78 o 
   5   4   1     1201.54     1251.00     25.49 o 
   6   4   1      974.92     1000.14     23.29 o 
   7   4   1      692.98      655.61     27.19 o 
   8   4   1     1161.82     1184.42     33.46 o 
   9   4   1      737.92      755.11     52.06 o 
  10   4   1     1821.89     1784.45     78.64 o 
  11   4   1     1417.17     1339.18     87.06 o 
 -11   5   1      717.42      727.48     49.06 o 
 -10   5   1        1.49       31.86     11.85 o 
  -9   5   1      613.03      657.87     31.89 o 
  -8   5   1     1718.34     1781.89     72.48 o 
  -7   5   1       19.50       21.72      4.68 o 
  -6   5   1     2937.86     3041.18     45.41 o 
  -5   5   1     7887.34     8334.79     95.49 o 
  -4   5   1      605.58      613.42     17.89 o 
  -3   5   1     1485.13     1521.72     27.59 o 
  -2   5   1     8259.81     8486.49     89.18 o 
  -1   5   1     6774.15     7094.74     73.55 o 
   0   5   1     1222.04     1318.43     24.67 o 
   1   5   1     5728.44     5941.22     67.66 o 
   2   5   1     8254.71     8422.54     89.55 o 
   3   5   1     3837.71     4108.42     53.41 o 
   4   5   1     1088.35     1103.61     25.53 o 
   5   5   1    11518.58    11981.08    117.38 o 
   6   5   1     4989.34     5191.30     83.09 o 
   7   5   1        0.64       11.68      5.74 o 
   8   5   1     1591.52     1545.78     85.12 o 
   9   5   1     3141.91     3256.42     99.03 o 
  10   5   1      683.07      681.76     42.52 o 
 -10   6   1      571.57      590.74     43.00 o 
  -9   6   1       57.26       50.76     13.52 o 
  -8   6   1       14.04       13.84      7.60 o 
  -7   6   1      453.21      440.89     29.90 o 
  -6   6   1      794.21      757.71     34.36 o 
  -5   6   1      223.00      197.35     11.61 o 
  -4   6   1      227.47      227.06     13.53 o 
  -3   6   1      511.44      495.27     18.37 o 
  -2   6   1      183.60      159.04     11.71 o 
  -1   6   1       73.76       61.12      7.75 o 
   0   6   1      890.53      809.69     21.86 o 
   1   6   1      324.32      341.30     15.71 o 
   2   6   1     1458.88     1520.91     30.46 o 
   3   6   1      382.99      387.05     17.39 o 
   4   6   1       85.65       88.53     10.57 o 
   5   6   1      195.33      214.59     17.21 o 
   6   6   1      559.07      575.59     28.70 o 
   7   6   1      114.79      121.86     18.61 o 
   8   6   1        7.64       25.08      9.34 o 
   9   6   1       68.34       56.22     25.97 o 
  -8   7   1      126.49      129.06     29.70 o 
  -7   7   1      343.61      303.81     22.07 o 
  -6   7   1      909.74      895.98     36.45 o 
  -5   7   1      611.27      587.93     34.92 o 
  -4   7   1      228.64      182.34     23.66 o 
  -3   7   1      824.09      739.64     30.66 o 
  -2   7   1     1633.53     1653.04     40.60 o 
  -1   7   1      540.98      605.95     33.64 o 
   0   7   1       14.82       17.42      6.69 o 
   1   7   1     1174.54     1197.93     33.48 o 
   2   7   1      705.36      704.68     41.37 o 
   3   7   1      118.04      128.51     17.31 o 
   4   7   1      566.36      491.94     32.46 o 
   5   7   1     1449.00     1612.74     59.39 o 
   6   7   1      513.13      519.17     27.88 o 
   7   7   1      296.01      296.09     39.82 o 
   8   7   1      262.19      250.47     31.80 o 
  -6   8   1     2145.98     2310.89     93.63 o 
  -5   8   1      731.67      763.08     34.35 o 
  -4   8   1       62.92       41.70      9.51 o 
  -3   8   1     1530.30     1623.70     78.68 o 
  -2   8   1      514.25      522.70     30.17 o 
  -1   8   1      117.25      100.75     20.51 o 
   0   8   1     1441.95     1495.00     54.62 o 
   1   8   1      297.71      357.75     27.29 o 
   2   8   1      198.75      206.42     23.44 o 
   3   8   1      824.41      811.92     32.16 o 
   4   8   1      373.72      442.46     49.47 o 
   5   8   1       19.11       10.89      8.56 o 
  -2   9   1       22.90       19.80      6.66 o 
  -1   9   1      225.02      234.87     23.27 o 
   0   9   1      472.45      464.85     29.57 o 
   1   9   1        3.86       18.17      9.82 o 
 -13   0   2      592.56      580.45     73.10 o 
 -12   0   2     1233.13     1169.59    149.00 o 
 -11   0   2      141.64      113.99     10.38 o 
 -10   0   2      282.61      313.49     17.31 o 
  -9   0   2      323.27      305.89     16.24 o 
  -8   0   2      113.94      131.23      9.48 o 
  -7   0   2     2125.34     1981.77     39.81 o 
  -6   0   2     8781.93     9095.90    135.35 o 
  -5   0   2      591.40      600.17     15.98 o 
  -4   0   2     6566.30     6548.67     79.07 o 
  -3   0   2    17252.00    16636.75    184.11 o 
  -2   0   2     1051.49     1043.22     17.83 o 
  -1   0   2     4074.30     3988.21     48.43 o 
   1   0   2     3663.01     3430.45     47.66 o 
   2   0   2      154.04      167.32     16.04 o 
   3   0   2     1017.88      887.35     23.50 o 
   4   0   2     9336.11     9021.82    157.51 o 
   5   0   2     2139.88     2176.63     48.53 o 
   6   0   2      440.56      393.84     19.88 o 
   7   0   2     3968.61     4043.57     74.97 o 
   8   0   2     2420.19     2537.30     72.84 o 
   9   0   2      156.11      166.65     19.50 o 
  10   0   2     3648.51     3830.61    187.95 o 
  11   0   2     3970.86     4244.47    109.14 o 
  12   0   2      369.45      371.21     48.60 o 
 -13   1   2        8.65        7.62      3.30 o 
 -12   1   2      592.34      545.52     34.15 o 
 -11   1   2      764.31      701.14     27.39 o 
 -10   1   2      353.98      322.51     23.77 o 
  -9   1   2      471.70      463.81     18.45 o 
  -8   1   2     1545.89     1587.13     42.60 o 
  -7   1   2      630.09      581.09     20.42 o 
  -6   1   2       92.91      105.30      7.75 o 
  -5   1   2     2941.85     2957.53     43.94 o 
  -4   1   2       94.44       68.81      3.79 o 
  -3   1   2        7.09        3.59      2.39 o 
  -2   1   2       61.16       99.28      8.53 o 
  -1   1   2     8903.92     8176.35     77.41 o 
   0   1   2        5.14       16.60      4.03 o 
   1   1   2       29.42       32.79      6.29 o 
   2   1   2     2383.20     2301.65     28.58 o 
   3   1   2      363.99      348.43     12.61 o 
   4   1   2     1292.83     1383.04     23.94 o 
   5   1   2     2880.88     3026.32     42.52 o 
   6   1   2      870.21      889.77     21.00 o 
   7   1   2      481.20      467.41     16.53 o 
   8   1   2      324.91      342.45     14.82 o 
   9   1   2      465.65      457.37     22.38 o 
  10   1   2       38.85       33.75      8.82 o 
  11   1   2      389.04      372.15     23.51 o 
  12   1   2      242.48      246.54     37.77 o 
 -13   2   2        0.58        5.41     13.40 o 
 -12   2   2        7.01        7.59     18.69 o 
 -11   2   2        0.39       11.20      7.40 o 
 -10   2   2       69.45       51.09      8.68 o 
  -9   2   2      427.41      425.02     19.48 o 
  -8   2   2      612.61      618.58     21.11 o 
  -7   2   2     1032.13     1037.02     25.58 o 
  -6   2   2       97.63      103.61      8.99 o 
  -5   2   2     1328.34     1264.95     19.14 o 
  -4   2   2     5144.95     5060.50     55.92 o 
  -3   2   2     3730.91     3826.28     37.72 o 
  -2   2   2     2286.19     2189.66     25.59 o 
  -1   2   2     4386.35     4062.23     38.31 o 
   0   2   2    13723.67    12875.51    151.65 o 
   1   2   2      698.20      669.56     13.19 o 
   2   2   2      395.21      330.25     10.20 o 
   3   2   2     2774.76     2608.63     35.62 o 
   4   2   2     1859.01     1871.18     30.34 o 
   5   2   2      627.24      695.13     18.24 o 
   6   2   2      807.03      785.40     20.48 o 
   7   2   2      633.21      623.31     18.93 o 
   8   2   2     1367.57     1429.86     29.29 o 
   9   2   2       50.97       45.43      7.64 o 
  10   2   2      493.93      432.34     27.93 o 
  11   2   2     1213.61     1234.06     52.25 o 
  12   2   2      710.99      796.16     53.94 o 
 -13   3   2       45.03       36.70     12.94 o 
 -12   3   2      599.14      587.16     36.76 o 
 -11   3   2     2287.82     2026.67    123.66 o 
 -10   3   2      455.46      478.31     27.46 o 
  -9   3   2       93.92      105.20     13.48 o 
  -8   3   2     4040.73     4228.36     66.52 o 
  -7   3   2      944.82      910.41     26.07 o 
  -6   3   2        7.16       13.74      4.11 o 
  -5   3   2     4588.52     4782.35     57.82 o 
  -4   3   2      974.20      862.68     17.31 o 
  -3   3   2      162.97      147.94      7.77 o 
  -2   3   2     1501.67     1452.79     22.47 o 
  -1   3   2     7865.85     7590.25     80.20 o 
   0   3   2     5300.27     5360.62     59.81 o 
   1   3   2     2009.47     2158.73     33.12 o 
   2   3   2     4878.84     4716.79     58.90 o 
   3   3   2     2771.29     2767.03     39.12 o 
   4   3   2     1026.29     1067.85     22.75 o 
   5   3   2    10446.86    11111.10    112.61 o 
   6   3   2     3035.29     3159.11     45.19 o 
   7   3   2        6.05       14.02      5.33 o 
   8   3   2      923.39      916.37     25.19 o 
   9   3   2     1722.32     1806.34     74.13 o 
  10   3   2      341.22      339.04     27.72 o 
  11   3   2      354.59      347.49     41.56 o 
 -12   4   2     1174.14     1220.14     52.98 o 
 -11   4   2       50.87       78.41     14.85 o 
 -10   4   2     1124.74     1111.63     84.18 o 
  -9   4   2     1714.03     1732.77     48.50 o 
  -8   4   2     1366.22     1359.73     31.28 o 
  -7   4   2      214.40      224.82     10.64 o 
  -6   4   2     6327.32     6800.71     74.58 o 
  -5   4   2     5431.29     5399.74     61.55 o 
  -4   4   2      343.87      334.40     12.15 o 
  -3   4   2     2470.43     2510.19     36.64 o 
  -2   4   2     3163.23     3283.86     46.79 o 
  -1   4   2      903.91      909.18     19.27 o 
   0   4   2     2986.89     3181.65     42.36 o 
   1   4   2      538.81      533.01     15.02 o 
   2   4   2      158.22      137.50      8.29 o 
   3   4   2        4.10       18.19      4.56 o 
   4   4   2     2292.14     2329.69     36.47 o 
   5   4   2     1112.92     1077.56     24.73 o 
   6   4   2       24.30       28.46      5.79 o 
   7   4   2      411.41      415.92     18.97 o 
   8   4   2      442.58      430.20     33.50 o 
   9   4   2      137.12      164.30     27.02 o 
  10   4   2      712.79      705.81     30.14 o 
  11   4   2      258.93      209.88     24.80 o 
 -11   5   2      323.98      341.43     33.82 o 
 -10   5   2      161.26      163.10     23.71 o 
  -9   5   2      437.19      416.97     55.30 o 
  -8   5   2      371.82      395.26     21.22 o 
  -7   5   2      952.52      944.54     26.78 o 
  -6   5   2     1448.10     1422.63     27.37 o 
  -5   5   2      493.77      481.19     16.23 o 
  -4   5   2     1866.75     1921.59     31.88 o 
  -3   5   2     2201.47     2225.95     34.26 o 
  -2   5   2      526.00      593.43     16.98 o 
  -1   5   2      160.87      167.60     11.29 o 
   0   5   2     3453.38     3711.93     47.80 o 
   1   5   2      491.69      558.54     16.40 o 
   2   5   2      441.83      507.41     16.06 o 
   3   5   2      185.87      191.24     11.57 o 
   4   5   2      334.36      350.31     17.56 o 
   5   5   2        4.19       10.49      7.28 o 
   6   5   2       19.04       15.84      6.16 o 
   7   5   2      863.44      816.38     68.17 o 
   8   5   2        1.35        8.12      6.62 o 
   9   5   2        6.69       -0.40      7.43 o 
  10   5   2        8.86       19.48     15.00 o 
 -10   6   2     1149.54     1329.48     68.69 o 
  -9   6   2     2510.19     2671.52     72.34 o 
  -8   6   2     1103.94     1107.51     54.95 o 
  -7   6   2      696.52      646.88     39.66 o 
  -6   6   2     4200.60     4355.15     78.17 o 
  -5   6   2     5545.96     5775.42     85.04 o 
  -4   6   2      613.93      652.55     21.07 o 
  -3   6   2     1864.76     1900.01     33.96 o 
  -2   6   2     1709.09     1725.02     31.84 o 
  -1   6   2     1506.42     1661.40     31.80 o 
   0   6   2      571.52      582.50     17.52 o 
   1   6   2      489.30      494.85     16.59 o 
   2   6   2      747.92      694.99     23.54 o 
   3   6   2       60.17       47.83     10.37 o 
   4   6   2      152.60      162.04     12.81 o 
   5   6   2      782.45      701.80     42.22 o 
   6   6   2        2.53       17.49      7.06 o 
   7   6   2      131.32      127.78     15.38 o 
   8   6   2       84.15       50.37     11.88 o 
   9   6   2      517.93      537.04     40.98 o 
  -9   7   2       18.76       33.20     11.50 o 
  -8   7   2     1113.38     1266.47     68.02 o 
  -7   7   2      186.78      180.46     18.87 o 
  -6   7   2      249.52      262.29     18.99 o 
  -5   7   2     1672.56     1634.48     90.67 o 
  -4   7   2      262.29      276.93     21.92 o 
  -3   7   2        0.97       10.59      5.81 o 
  -2   7   2     1042.15      937.89     67.66 o 
  -1   7   2     1770.73     1892.49     58.68 o 
   0   7   2     1293.78     1256.59     42.72 o 
   1   7   2      502.98      562.03     30.23 o 
   2   7   2      829.57      856.73     41.66 o 
   3   7   2      805.45      766.47     50.66 o 
   4   7   2       13.83       30.26     10.29 o 
   5   7   2     1316.14     1334.73     54.98 o 
   6   7   2      149.26      163.79     20.05 o 
   7   7   2       14.15       24.39     10.37 o 
  -6   8   2        1.46        1.63      9.75 o 
  -5   8   2        8.06       17.35      9.32 o 
  -4   8   2        0.30       -2.82      8.85 o 
  -3   8   2       99.66       81.69     16.04 o 
  -2   8   2      188.27      192.69     23.20 o 
  -1   8   2       46.24       46.08     12.18 o 
   0   8   2      223.69      219.56     22.52 o 
   1   8   2      107.32      114.19     20.59 o 
   2   8   2       35.84       34.49     10.58 o 
   3   8   2        4.17        6.05     10.73 o 
   4   8   2      431.24      421.80     29.21 o 
   5   8   2      431.46      473.01     29.53 o 
  -1   9   2      950.45     1022.48     70.44 o 
   0   9   2      197.61      142.36     22.79 o 
 -14   1   3      651.60      646.61     69.93 o 
 -13   1   3      120.73      115.04     18.20 o 
 -12   1   3     1980.89     1884.74     71.79 o 
 -11   1   3     5645.50     5603.69    124.35 o 
 -10   1   3     1702.76     1838.65     57.68 o 
  -9   1   3      260.82      276.87     14.81 o 
  -8   1   3     7702.44     7884.39     97.21 o 
  -7   1   3     7600.42     7568.08    100.32 o 
  -6   1   3     2863.37     2931.55     35.69 o 
  -5   1   3      243.45      203.06      6.69 o 
  -4   1   3     1220.66     1069.70     15.69 o 
  -3   1   3     6731.69     6395.39     55.61 o 
  -2   1   3     1020.24     1019.55     14.77 o 
  -1   1   3     3879.19     3776.39     35.49 o 
   0   1   3    10651.68    10037.61     89.63 o 
   1   1   3     1292.39     1133.44     17.71 o 
   2   1   3       31.31       31.65      6.04 o 
   3   1   3     2890.51     2939.23     39.82 o 
   4   1   3     1338.48     1259.22     24.99 o 
   5   1   3       14.63       21.82      5.56 o 
   6   1   3      347.88      368.00     15.80 o 
   7   1   3      296.68      268.44     14.02 o 
   8   1   3      792.21      769.42     26.34 o 
   9   1   3       81.12       69.35      9.10 o 
  10   1   3      241.41      231.84     20.22 o 
  11   1   3        0.73       23.24     12.75 o 
 -13   2   3      945.40      922.37     39.90 o 
 -12   2   3     1742.02     1659.97     93.51 o 
 -11   2   3      203.19      199.74     20.16 o 
 -10   2   3      503.89      524.31     26.06 o 
  -9   2   3      801.67      825.00     25.81 o 
  -8   2   3     1505.24     1494.26     32.83 o 
  -7   2   3     1592.26     1551.97     32.22 o 
  -6   2   3    12210.73    12732.48    140.14 o 
  -5   2   3     4378.38     4574.46     53.09 o 
  -4   2   3      835.55      745.97     14.58 o 
  -3   2   3    15158.50    14718.89    145.85 o 
  -2   2   3     9011.34     8799.31     80.25 o 
  -1   2   3        4.26        5.91      6.03 o 
   0   2   3     7488.02     7114.82     62.79 o 
   1   2   3     7546.04     7249.58     77.95 o 
   2   2   3      148.60      137.26      9.73 o 
   3   2   3      795.93      675.57     17.25 o 
   4   2   3     9843.41     9861.59    110.44 o 
   5   2   3     4953.97     5014.83     58.68 o 
   6   2   3     1014.41      972.88     24.22 o 
   7   2   3     2190.58     2188.01     38.76 o 
   8   2   3     2343.20     2397.55     59.94 o 
   9   2   3      185.42      181.60     14.53 o 
  10   2   3     2041.46     2060.06     70.93 o 
  11   2   3     1309.00     1233.26     95.23 o 
 -13   3   3      766.33      802.48     67.65 o 
 -12   3   3      304.32      338.31     26.09 o 
 -11   3   3      135.87      112.81     16.94 o 
 -10   3   3      229.39      230.83     19.40 o 
  -9   3   3      104.33      115.38     15.37 o 
  -8   3   3      680.03      691.69     24.34 o 
  -7   3   3        7.39       25.95      6.25 o 
  -6   3   3       40.42       37.72      4.68 o 
  -5   3   3      269.17      296.86     10.40 o 
  -4   3   3       66.28       76.22      5.90 o 
  -3   3   3      332.52      412.39     11.46 o 
  -2   3   3       31.69       15.36      3.40 o 
  -1   3   3     3333.98     3524.88     41.95 o 
   0   3   3      321.92      354.87      9.83 o 
   1   3   3        0.72       13.05      3.41 o 
   2   3   3     1491.98     1550.33     26.74 o 
   3   3   3     1104.23     1131.25     23.61 o 
   4   3   3       97.37       99.74      9.72 o 
   5   3   3      588.11      572.02     19.74 o 
   6   3   3     2073.63     2189.89     41.69 o 
   7   3   3       37.34       29.72      7.52 o 
   8   3   3        3.27       10.71      6.00 o 
   9   3   3     1440.22     1428.65     48.23 o 
  10   3   3      981.18     1095.52     51.45 o 
  11   3   3        2.61       27.45     20.87 o 
 -12   4   3      583.26      619.87     40.42 o 
 -11   4   3      107.03       80.54     13.90 o 
 -10   4   3      181.01      165.59     28.88 o 
  -9   4   3       73.05      100.07     16.29 o 
  -8   4   3       27.73       33.01      7.33 o 
  -7   4   3      550.06      558.47     15.89 o 
  -6   4   3     1208.96     1322.00     24.42 o 
  -5   4   3      753.94      775.43     18.22 o 
  -4   4   3      312.79      324.88     12.10 o 
  -3   4   3     5169.83     5449.29     65.45 o 
  -2   4   3      410.10      356.30     11.08 o 
  -1   4   3      334.32      335.57     10.55 o 
   0   4   3     4420.73     4738.38     58.43 o 
   1   4   3      581.71      535.87     15.10 o 
   2   4   3       79.68       72.59      6.82 o 
   3   4   3     1541.74     1514.02     28.67 o 
   4   4   3     2915.10     3116.70     54.99 o 
   5   4   3      763.42      815.37     28.02 o 
   6   4   3      766.57      764.43     26.00 o 
   7   4   3     1084.16     1009.12     31.29 o 
   8   4   3      865.24      885.84     60.46 o 
   9   4   3      474.36      484.69     30.37 o 
  10   4   3     1097.25     1083.96     53.67 o 
 -11   5   3      667.41      676.12     43.93 o 
 -10   5   3       56.45       37.74     10.70 o 
  -9   5   3      130.96      107.39     20.51 o 
  -8   5   3      654.77      588.02     34.73 o 
  -7   5   3        8.66       18.53      3.91 o 
  -6   5   3       30.22       21.88      3.60 o 
  -5   5   3      862.68      832.34     20.87 o 
  -4   5   3       56.01       47.79      6.55 o 
  -3   5   3       57.30       58.70      7.44 o 
  -2   5   3     1635.18     1741.39     29.17 o 
  -1   5   3     5206.96     5272.74     61.23 o 
   0   5   3     1716.70     1816.59     29.91 o 
   1   5   3     2052.24     2193.16     34.61 o 
   2   5   3     3568.93     3513.56     48.45 o 
   3   5   3     1731.36     1796.18     37.80 o 
   4   5   3      344.01      362.22     17.22 o 
   5   5   3     5513.14     5802.63    106.99 o 
   6   5   3     1723.49     1766.82     74.38 o 
   7   5   3      154.75      183.28     31.90 o 
   8   5   3     1043.93     1069.89     48.16 o 
   9   5   3     2912.74     3091.45     66.15 o 
 -10   6   3      931.15      929.02     46.59 o 
  -9   6   3      320.34      314.48     37.63 o 
  -8   6   3      187.17      164.77     14.11 o 
  -7   6   3      225.09      188.68     22.35 o 
  -6   6   3     1657.14     1571.64     46.91 o 
  -5   6   3      102.20      107.66     10.62 o 
  -4   6   3       47.90       40.65      5.99 o 
  -3   6   3      511.93      516.11     18.00 o 
  -2   6   3       21.44       19.33      5.70 o 
  -1   6   3       78.74       72.98      9.21 o 
   0   6   3      756.83      774.72     20.07 o 
   1   6   3       15.47       22.29      5.38 o 
   2   6   3        4.53       11.53      5.09 o 
   3   6   3        2.76       10.07      5.72 o 
   4   6   3      484.23      425.18     23.84 o 
   5   6   3      289.31      276.71     33.34 o 
   6   6   3       40.40       25.97      7.35 o 
   7   6   3       22.46       24.06      7.41 o 
   8   6   3      162.27       97.98     41.80 o 
  -9   7   3        8.51       12.81     14.32 o 
  -8   7   3      117.07      121.87     18.91 o 
  -7   7   3       27.93       31.26      9.95 o 
  -6   7   3      123.63      124.43     11.66 o 
  -5   7   3        7.72       23.38      5.13 o 
  -4   7   3       13.84       15.98      4.69 o 
  -3   7   3      642.84      590.49     53.63 o 
  -2   7   3     1526.27     1415.20     75.37 o 
  -1   7   3      164.38      121.72     23.91 o 
   0   7   3      110.40      104.33     11.85 o 
   1   7   3     1028.19      968.43     69.16 o 
   2   7   3      662.71      688.00     49.10 o 
   3   7   3       95.67      105.50     13.47 o 
   4   7   3      226.27      234.28     23.71 o 
   5   7   3     1333.84     1388.59     61.69 o 
   6   7   3      439.99      513.57     31.35 o 
  -6   8   3     1829.22     1878.30     99.59 o 
  -5   8   3     1637.92     1813.03     49.05 o 
  -4   8   3        7.96        8.94      9.99 o 
  -3   8   3      960.91      982.52     37.41 o 
  -2   8   3      455.07      522.97     33.75 o 
  -1   8   3      188.16      187.89     21.52 o 
   0   8   3      638.24      629.72     39.48 o 
   1   8   3      289.88      351.95     24.86 o 
   2   8   3      259.33      269.58     23.81 o 
   3   8   3       80.66       45.17     12.55 o 
   4   8   3      903.50      972.28     61.16 o 
 -14   0   4      437.53      366.16     89.44 o 
 -13   0   4       13.25       37.61     21.66 o 
 -12   0   4      524.92      590.20     93.35 o 
 -11   0   4     2376.98     2382.87     56.82 o 
 -10   0   4     1109.23     1010.05     30.37 o 
  -9   0   4     2332.92     2241.98     43.30 o 
  -8   0   4      785.61      727.14     21.09 o 
  -7   0   4       35.50       39.94      7.13 o 
  -6   0   4       29.31       38.75      6.51 o 
  -5   0   4     1545.94     1726.88     34.81 o 
  -4   0   4      300.02      308.13     12.47 o 
  -3   0   4      753.80      738.68     18.83 o 
  -2   0   4      576.24      621.76     17.51 o 
  -1   0   4       85.46       66.29      8.39 o 
   0   0   4      957.40     1143.24     25.98 o 
   1   0   4      412.49      496.53     21.03 o 
   2   0   4     1761.28     1950.34     41.96 o 
   3   0   4      718.87      667.10     24.17 o 
   4   0   4     4004.94     3996.51     76.66 o 
   5   0   4     3318.72     3390.03     67.34 o 
   6   0   4     3767.70     3831.01     76.25 o 
   7   0   4     1884.84     1947.06     72.28 o 
   8   0   4     4896.79     4996.38    159.16 o 
   9   0   4        5.60       16.48     11.51 o 
  10   0   4     1670.28     1723.47     55.60 o 
  11   0   4     2136.40     2198.79    192.46 o 
 -14   1   4      128.56       98.02     21.57 o 
 -13   1   4      509.57      517.20     45.89 o 
 -12   1   4       26.24       18.60     13.27 o 
 -11   1   4      910.30      936.40     31.81 o 
 -10   1   4      174.23      176.37     23.02 o 
  -9   1   4       12.16       16.24      5.11 o 
  -8   1   4      630.62      621.89     20.68 o 
  -7   1   4      930.73      909.95     15.67 o 
  -6   1   4      301.69      331.50      9.98 o 
  -5   1   4      179.05      168.52      7.58 o 
  -4   1   4       36.08       84.33      6.12 o 
  -3   1   4      543.07      512.07     12.69 o 
  -2   1   4     2669.65     2606.22     28.33 o 
  -1   1   4     2902.19     2764.50     30.12 o 
   0   1   4     1239.73     1217.48     18.58 o 
   1   1   4     4242.85     4330.30     51.66 o 
   2   1   4     2459.64     2377.16     34.45 o 
   3   1   4     1135.67     1062.66     22.20 o 
   4   1   4      298.26      301.38     13.03 o 
   5   1   4     1315.54     1265.68     26.58 o 
   6   1   4      977.37      996.26     24.80 o 
   7   1   4      101.57       96.40      9.82 o 
   8   1   4       73.12       76.49      9.85 o 
   9   1   4     1323.20     1208.04     70.16 o 
  10   1   4      340.19      371.61     31.65 o 
  11   1   4      182.03      191.38     57.85 o 
 -13   2   4        0.94        7.73      8.38 o 
 -12   2   4      309.74      262.54     18.75 o 
 -11   2   4      210.20      174.03     17.71 o 
 -10   2   4      740.21      711.26     25.91 o 
  -9   2   4       67.25       57.72      9.02 o 
  -8   2   4       51.32       57.78      7.80 o 
  -7   2   4       66.00       70.63      7.21 o 
  -6   2   4      110.12      124.77      7.01 o 
  -5   2   4        5.28        6.06      2.94 o 
  -4   2   4      150.57      149.60      7.26 o 
  -3   2   4     1425.27     1556.58     22.70 o 
  -2   2   4      689.15      717.70     19.73 o 
  -1   2   4     1354.80     1550.88     29.98 o 
   0   2   4        8.09        7.37      3.47 o 
   1   2   4       11.55       12.83      3.86 o 
   2   2   4      202.83      232.96     10.43 o 
   3   2   4      165.99      179.28     10.25 o 
   4   2   4     1490.86     1526.39     28.41 o 
   5   2   4      636.83      664.34     20.49 o 
   6   2   4       29.67       25.59      5.95 o 
   7   2   4     1290.90     1235.02     32.58 o 
   8   2   4     1428.35     1495.98     71.86 o 
   9   2   4      158.03      147.23     16.68 o 
  10   2   4      283.21      271.45     30.16 o 
 -13   3   4      825.23      998.33     63.49 o 
 -12   3   4      454.58      405.22     27.81 o 
 -11   3   4     5124.30     4962.61    396.68 o 
 -10   3   4     1381.86     1462.44     43.05 o 
  -9   3   4        8.07       13.29      5.24 o 
  -8   3   4     7080.45     7252.81    104.06 o 
  -7   3   4     8650.00     9000.77     91.06 o 
  -6   3   4     3081.01     3090.10     38.09 o 
  -5   3   4      851.48      849.41     17.86 o 
  -4   3   4     6457.29     6490.37     73.85 o 
  -3   3   4     5417.61     5379.61     61.51 o 
  -2   3   4     1090.10     1125.36     26.57 o 
  -1   3   4    16624.46    16098.64    194.38 o 
   0   3   4    12296.18    12197.53    128.12 o 
   1   3   4      331.65      374.46     12.10 o 
   2   3   4     5212.40     5182.26     68.31 o 
   3   3   4     7821.02     8012.22     82.50 o 
   4   3   4     1114.62     1050.25     24.14 o 
   5   3   4      915.06      941.91     24.37 o 
   6   3   4     1392.14     1373.08     34.42 o 
   7   3   4      621.56      534.71     22.43 o 
   8   3   4       11.67       23.99      8.38 o 
   9   3   4     1442.72     1584.14     62.09 o 
  10   3   4     1011.57     1165.87     80.42 o 
 -12   4   4      820.09      808.00     77.58 o 
 -11   4   4       39.40       47.50     13.73 o 
 -10   4   4     1468.03     1278.73    129.05 o 
  -9   4   4     2199.59     2174.18     54.74 o 
  -8   4   4     3209.52     3260.02     59.32 o 
  -7   4   4      257.59      244.94     12.56 o 
  -6   4   4     7763.51     7968.38     93.02 o 
  -5   4   4     3888.53     3898.23     48.16 o 
  -4   4   4      675.12      716.57     16.53 o 
  -3   4   4     2124.80     2139.14     32.88 o 
  -2   4   4     4389.61     4408.84     62.02 o 
  -1   4   4     2300.46     2302.13     41.18 o 
   0   4   4        3.27       10.76      5.34 o 
   1   4   4     2071.31     2088.25     43.95 o 
   2   4   4     2865.99     2843.97     40.97 o 
   3   4   4     1467.74     1528.40     29.47 o 
   4   4   4      885.07      892.54     24.48 o 
   5   4   4     3228.29     3493.40     67.33 o 
   6   4   4      204.31      176.88     20.45 o 
   7   4   4      344.67      320.81     25.29 o 
   8   4   4      214.37      224.51     22.06 o 
   9   4   4       32.99       32.30     11.87 o 
 -11   5   4       97.03       75.57     14.85 o 
 -10   5   4       95.70       60.97     26.50 o 
  -9   5   4       27.44       41.34      9.91 o 
  -8   5   4      392.70      371.35     16.78 o 
  -7   5   4      409.71      382.65     16.01 o 
  -6   5   4      435.35      426.51     17.15 o 
  -5   5   4      228.85      251.08     12.52 o 
  -4   5   4       59.16       56.00      6.55 o 
  -3   5   4      102.08      112.44      8.73 o 
  -2   5   4      239.19      251.44     11.50 o 
  -1   5   4        3.08        8.36      3.24 o 
   0   5   4       54.84       60.42      7.50 o 
   1   5   4       59.48       55.42      6.32 o 
   2   5   4      260.37      236.31     12.44 o 
   3   5   4       81.83       83.55     15.71 o 
   4   5   4       97.17      108.06     12.21 o 
   5   5   4        0.29        8.06      4.00 o 
   6   5   4       46.10       24.78     13.40 o 
   7   5   4       29.35       28.79     10.22 o 
   8   5   4       42.55       40.07     10.55 o 
   9   5   4       20.97       36.54     10.88 o 
 -10   6   4      241.48      293.06     30.16 o 
  -9   6   4     2416.98     2530.85    102.05 o 
  -8   6   4      956.71      936.95     29.79 o 
  -7   6   4      410.42      364.84     34.16 o 
  -6   6   4     3618.54     3737.00    141.13 o 
  -5   6   4     3671.67     3899.04     70.26 o 
  -4   6   4       85.84       70.15      8.55 o 
  -3   6   4     2423.62     2522.51     69.93 o 
  -2   6   4     2882.81     3036.97     55.74 o 
  -1   6   4     2700.97     2873.72     58.66 o 
   0   6   4      249.90      256.83     16.53 o 
   1   6   4     1005.35     1047.49     28.24 o 
   2   6   4     2028.18     2114.76     61.55 o 
   3   6   4       42.53       29.20      6.77 o 
   4   6   4     1438.18     1588.85     88.68 o 
   5   6   4     1738.61     1895.51     82.64 o 
   6   6   4      337.07      311.22     22.23 o 
   7   6   4       91.36       60.48     15.27 o 
  -9   7   4       48.54       36.42     10.57 o 
  -8   7   4      293.58      296.99     29.48 o 
  -7   7   4      131.80      163.02     42.28 o 
  -6   7   4       35.53       18.46      9.11 o 
  -5   7   4      315.86      318.54     23.42 o 
  -4   7   4      703.19      594.44    114.86 o 
  -3   7   4      444.80      374.14     63.23 o 
  -2   7   4       14.19       21.15      9.64 o 
  -1   7   4     2575.35     1668.87    349.01 o 
   0   7   4     1054.08      832.89    114.76 o 
   1   7   4       60.21       45.63     18.64 o 
   2   7   4      846.28      904.96     38.02 o 
   3   7   4      927.02      974.90     43.47 o 
   4   7   4        5.66        8.03      7.70 o 
   5   7   4     1139.53     1264.41     45.14 o 
   6   7   4      913.54      944.14     61.13 o 
  -6   8   4       14.38       18.41     18.28 o 
  -5   8   4      274.79      306.12     31.27 o 
  -4   8   4       34.86       21.80     13.19 o 
  -3   8   4       64.90       45.08     13.58 o 
  -2   8   4      272.05      266.94     29.14 o 
  -1   8   4      513.41      543.23     38.78 o 
   0   8   4      390.60      437.27     36.53 o 
   1   8   4        5.89        1.56      8.49 o 
   2   8   4       93.56      105.00     18.60 o 
   3   8   4       88.96       91.24     22.33 o 
 -14   1   5      187.75      172.03     32.63 o 
 -13   1   5       42.88       46.35     21.60 o 
 -12   1   5      563.47      546.17     32.70 o 
 -11   1   5     3221.13     3318.87    107.72 o 
 -10   1   5       35.30       28.43      6.18 o 
  -9   1   5        8.61       12.08      2.66 o 
  -8   1   5     3545.95     3696.41     44.60 o 
  -7   1   5     5782.08     6197.22     62.85 o 
  -6   1   5     4018.87     4256.92     52.55 o 
  -5   1   5       69.66      104.17      6.83 o 
  -4   1   5     2480.47     2281.44     31.71 o 
  -3   1   5     8076.09     8046.31     85.29 o 
  -2   1   5       35.68       68.56      6.72 o 
  -1   1   5     6229.27     6243.49     69.21 o 
   0   1   5    13839.35    13519.34    158.60 o 
   1   1   5      259.84      195.18     10.12 o 
   2   1   5      676.45      672.54     18.08 o 
   3   1   5     8952.79     9116.72     91.15 o 
   4   1   5     7749.64     7792.78     86.97 o 
   5   1   5      685.10      661.04     20.59 o 
   6   1   5      275.69      305.99     17.76 o 
   7   1   5     1521.56     1523.72     37.53 o 
   8   1   5      670.33      615.56     54.67 o 
   9   1   5      297.33      351.83     29.02 o 
  10   1   5      612.12      635.55     34.78 o 
 -13   2   5      495.23      455.44     31.91 o 
 -12   2   5     2635.18     2614.09    115.40 o 
 -11   2   5     2231.01     2133.76     95.77 o 
 -10   2   5      308.83      275.66     17.36 o 
  -9   2   5     1821.66     1899.51     41.64 o 
  -8   2   5     6245.67     6488.11     68.75 o 
  -7   2   5      479.47      487.46     12.95 o 
  -6   2   5     9729.03    10433.80     98.87 o 
  -5   2   5     2802.70     2745.33     40.56 o 
  -4   2   5      303.85      328.38     10.40 o 
  -3   2   5     8443.58     8673.44     93.03 o 
  -2   2   5     9436.38     9456.70    100.24 o 
  -1   2   5     5021.56     5087.02     75.47 o 
   0   2   5       77.72       91.20      6.79 o 
   1   2   5     4608.57     4564.72     57.79 o 
   2   2   5     2534.67     2451.15     38.27 o 
   3   2   5       30.26       19.49      5.92 o 
   4   2   5     5299.62     5406.22     67.20 o 
   5   2   5     6196.58     6329.19     83.00 o 
   6   2   5      581.57      625.88     23.61 o 
   7   2   5      418.79      360.15     33.66 o 
   8   2   5     3854.34     3915.73    102.18 o 
   9   2   5      396.00      495.61     29.95 o 
  10   2   5      185.84      161.44     22.50 o 
 -13   3   5      657.90      738.40     47.58 o 
 -12   3   5      328.90      322.12     24.49 o 
 -11   3   5       24.81       25.55      6.26 o 
 -10   3   5       59.37       49.52      9.41 o 
  -9   3   5      336.93      341.83     19.33 o 
  -8   3   5       60.23       61.63      4.77 o 
  -7   3   5      142.38      168.00      9.05 o 
  -6   3   5       69.41       64.65      6.54 o 
  -5   3   5      158.49      168.28      8.31 o 
  -4   3   5       10.53       12.16      3.27 o 
  -3   3   5        9.15       11.17      4.63 o 
  -2   3   5      248.44      258.22     13.91 o 
  -1   3   5       39.33       41.56      6.27 o 
   0   3   5       50.26       33.97      4.51 o 
   1   3   5     2004.78     2193.08     32.04 o 
   2   3   5       27.24       24.92      4.34 o 
   3   3   5       86.96       83.75      7.86 o 
   4   3   5      882.98      914.08     24.20 o 
   5   3   5     1605.55     1681.75     41.88 o 
   6   3   5      238.27      247.92     16.33 o 
   7   3   5        0.62        9.60      8.43 o 
   8   3   5      261.12      256.39     26.62 o 
   9   3   5      654.52      662.57     35.95 o 
 -12   4   5     1053.79     1032.97     46.22 o 
 -11   4   5      629.18      606.83     45.24 o 
 -10   4   5      199.36      175.00     26.81 o 
  -9   4   5      362.53      343.64     23.67 o 
  -8   4   5      487.04      483.74     17.71 o 
  -7   4   5       28.33       27.99      5.53 o 
  -6   4   5      606.12      617.87     17.19 o 
  -5   4   5      473.62      467.43     13.54 o 
  -4   4   5       81.02       97.61      6.64 o 
  -3   4   5      767.05      809.87     24.46 o 
  -2   4   5     1211.23     1187.02     29.90 o 
  -1   4   5      613.83      635.35     28.50 o 
   0   4   5       60.99       55.26      5.14 o 
   1   4   5        5.62       11.41      4.18 o 
   2   4   5       17.62       18.27      4.19 o 
   3   4   5      341.18      363.42     18.36 o 
   4   4   5      825.20      874.51     29.07 o 
   5   4   5       53.27       61.23      9.71 o 
   6   4   5      133.94      116.80     12.92 o 
   7   4   5      798.07      807.59     40.48 o 
   8   4   5      252.78      292.55     38.23 o 
   9   4   5       62.60       72.57     15.57 o 
 -11   5   5      127.18      153.81     24.75 o 
 -10   5   5      163.99      211.01     25.94 o 
  -9   5   5      693.74      617.98     25.93 o 
  -8   5   5       11.07       10.60      5.24 o 
  -7   5   5      355.19      360.49     15.16 o 
  -6   5   5      859.30      868.53     23.88 o 
  -5   5   5      248.98      265.12     16.01 o 
  -4   5   5       66.19       60.22      5.98 o 
  -3   5   5      506.16      504.41     22.17 o 
  -2   5   5        3.94        6.37      6.22 o 
  -1   5   5     1018.11     1056.77     31.47 o 
   0   5   5      140.12      155.45      8.85 o 
   1   5   5      667.19      697.71     20.11 o 
   2   5   5      674.46      717.20     23.36 o 
   3   5   5      483.94      552.72     28.59 o 
   4   5   5       29.75       27.47      8.05 o 
   5   5   5      779.82      802.21     50.43 o 
   6   5   5      847.05      955.56     39.68 o 
   7   5   5       75.46       89.69     14.15 o 
   8   5   5      266.93      281.22     33.01 o 
 -10   6   5       96.30       63.93     16.85 o 
  -9   6   5      557.09      580.64     42.22 o 
  -8   6   5     1135.63     1187.89     55.59 o 
  -7   6   5       93.01       76.39     14.95 o 
  -6   6   5      905.07      751.43    113.40 o 
  -5   6   5      472.40      258.36     21.09 o 
  -4   6   5      346.82      365.61     14.81 o 
  -3   6   5        1.67        3.92     17.78 o 
  -2   6   5      799.18      842.15     36.65 o 
  -1   6   5      396.96      412.16     32.51 o 
   0   6   5        9.81       10.90      4.85 o 
   1   6   5     1177.02     1275.11     42.22 o 
   2   6   5     1830.68     1316.85    210.89 o 
   3   6   5      513.50      414.41     48.43 o 
   4   6   5      653.50      697.65     35.60 o 
   5   6   5     1239.06     1253.54     47.74 o 
   6   6   5      143.27      152.28     25.43 o 
  -8   7   5       10.07       30.67     16.73 o 
  -7   7   5       50.79       25.83      9.58 o 
  -6   7   5      419.37      412.17     29.23 o 
  -5   7   5      245.75      257.52     29.79 o 
  -4   7   5       24.11       20.17      9.11 o 
  -3   7   5       15.15       16.55      8.41 o 
  -2   7   5      101.00       88.31     14.29 o 
  -1   7   5        1.23       14.17      7.36 o 
   0   7   5       84.29       79.41      7.22 o 
   1   7   5       86.67      110.69     18.93 o 
   2   7   5      614.89      648.65     34.25 o 
   3   7   5      259.05      259.01     28.45 o 
   4   7   5       26.70       22.15     12.38 o 
   5   7   5      221.50      195.28     22.73 o 
  -6   8   5      823.05      792.14     52.62 o 
  -5   8   5     1206.36     1223.04     69.55 o 
  -4   8   5       81.05       78.53     14.68 o 
  -3   8   5      427.51      418.52     38.06 o 
  -2   8   5     1398.08     1537.21     60.65 o 
  -1   8   5     1071.94     1054.25     50.95 o 
   0   8   5       52.85       37.40     10.22 o 
   1   8   5     1205.73     1208.70     71.03 o 
   2   8   5     1907.56     1919.12     98.83 o 
 -14   0   6     1897.09     1945.09    171.67 o 
 -13   0   6      142.94      111.35     33.23 o 
 -12   0   6     1546.82     1590.33     68.51 o 
 -11   0   6     3309.56     3292.40    104.15 o 
 -10   0   6      656.12      622.80     29.13 o 
  -9   0   6      159.80      152.63     13.25 o 
  -8   0   6     5048.71     5138.60     96.36 o 
  -7   0   6      775.08      764.97     29.89 o 
  -6   0   6      830.45      975.70     26.81 o 
  -5   0   6       76.24       54.44      7.12 o 
  -4   0   6     2749.16     2928.14     55.76 o 
  -3   0   6      238.19      264.43     15.21 o 
  -2   0   6     2532.74     2719.05     53.21 o 
  -1   0   6     6572.77     6925.34    111.83 o 
   0   0   6      588.43      611.18     22.94 o 
   1   0   6      400.53      346.47     18.95 o 
   2   0   6      778.22      721.85     27.30 o 
   3   0   6      197.97      197.82     17.86 o 
   4   0   6     3230.11     3185.36     67.82 o 
   5   0   6     1897.47     2023.66     53.08 o 
   6   0   6     1551.17     1564.67     53.83 o 
   7   0   6     1086.07     1007.44     79.49 o 
   8   0   6     3086.93     3288.07    147.47 o 
   9   0   6      358.89      326.18     37.90 o 
 -14   1   6      222.41      260.56     37.31 o 
 -13   1   6      566.18      549.97     43.91 o 
 -12   1   6      175.29      173.53     18.20 o 
 -11   1   6      817.22      820.77     42.72 o 
 -10   1   6        6.12        8.28      2.40 o 
  -9   1   6     1144.85     1194.30     24.31 o 
  -8   1   6      297.89      302.76     11.85 o 
  -7   1   6     1739.89     1826.08     28.87 o 
  -6   1   6     1765.68     1845.48     27.94 o 
  -5   1   6      127.73      143.33      8.02 o 
  -4   1   6     1769.33     1692.31     27.18 o 
  -3   1   6     2986.11     3095.55     41.06 o 
  -2   1   6      154.13      143.52      8.37 o 
  -1   1   6     1133.80     1124.12     22.77 o 
   0   1   6     2888.19     3008.00     46.93 o 
   1   1   6       56.27       44.77     12.73 o 
   2   1   6        7.83       16.90      4.79 o 
   3   1   6     1815.56     1842.90     33.38 o 
   4   1   6     2791.24     2744.36     44.94 o 
   5   1   6       55.21       52.82      7.05 o 
   6   1   6       14.29       21.17     12.93 o 
   7   1   6     1227.63     1194.99     79.70 o 
   8   1   6      144.33      169.39     23.76 o 
   9   1   6       91.42       73.30     13.63 o 
 -13   2   6      173.64      193.86     24.85 o 
 -12   2   6      248.72      249.64     22.98 o 
 -11   2   6     1506.68     1534.53     94.15 o 
 -10   2   6      851.90      852.13     28.17 o 
  -9   2   6       53.68       51.43      4.33 o 
  -8   2   6      998.74     1005.03     20.45 o 
  -7   2   6      949.77      985.43     20.54 o 
  -6   2   6      331.04      340.74     12.06 o 
  -5   2   6      103.43       86.81      6.39 o 
  -4   2   6      534.48      574.76     14.33 o 
  -3   2   6      477.96      475.79     17.64 o 
  -2   2   6      100.59      108.30      6.31 o 
  -1   2   6      267.58      281.18     10.05 o 
   0   2   6      660.52      744.90     17.79 o 
   1   2   6       67.90      100.04      9.01 o 
   2   2   6      332.96      356.46     16.07 o 
   3   2   6      740.40      755.26     21.66 o 
   4   2   6      608.11      589.98     20.33 o 
   5   2   6       17.45       29.49      7.50 o 
   6   2   6      788.38      777.89     28.39 o 
   7   2   6     1503.95     1480.42     95.00 o 
   8   2   6      698.13      681.65     32.95 o 
   9   2   6       16.23       29.88      9.76 o 
 -13   3   6     1544.90     1748.23    110.01 o 
 -12   3   6      137.52      118.81     17.80 o 
 -11   3   6     1275.41     1243.40     59.25 o 
 -10   3   6      562.64      466.44     42.78 o 
  -9   3   6     1158.11     1166.14     48.98 o 
  -8   3   6      336.07      307.29     12.49 o 
  -7   3   6     3958.51     4068.36     51.00 o 
  -6   3   6     3614.26     3673.12     46.32 o 
  -5   3   6      170.52      193.52     10.34 o 
  -4   3   6     1518.49     1303.15     30.66 o 
  -3   3   6     4447.75     4369.31     62.36 o 
  -2   3   6        1.48        9.30      7.00 o 
  -1   3   6     1476.55     1379.68     32.04 o 
   0   3   6     2698.68     2688.08     37.04 o 
   1   3   6       11.50       10.10      4.55 o 
   2   3   6      239.20      241.27     13.08 o 
   3   3   6     3289.96     3299.45     64.13 o 
   4   3   6     3033.21     3073.29     62.20 o 
   5   3   6      264.75      263.84     17.87 o 
   6   3   6      464.93      489.13     32.43 o 
   7   3   6      877.66      834.38     42.22 o 
   8   3   6      257.98      248.67     28.24 o 
 -12   4   6      571.32      605.47     37.02 o 
 -11   4   6       81.51      111.65     23.27 o 
 -10   4   6      636.80      690.34     64.41 o 
  -9   4   6     1314.50     1175.02     44.34 o 
  -8   4   6     1438.30     1517.78     28.85 o 
  -7   4   6      208.60      215.88     11.77 o 
  -6   4   6     2430.71     2567.32     55.17 o 
  -5   4   6      352.60      392.48     13.65 o 
  -4   4   6       48.94       50.36      9.49 o 
  -3   4   6      905.59      833.13     27.90 o 
  -2   4   6     2757.82     2735.95     52.06 o 
  -1   4   6     1620.73     1540.64     36.69 o 
   0   4   6       17.89       17.03      4.70 o 
   1   4   6     1970.11     1924.87     40.96 o 
   2   4   6     2968.08     3010.79     72.31 o 
   3   4   6      581.71      559.21     22.25 o 
   4   4   6      514.38      534.18     26.38 o 
   5   4   6     1483.85     1379.16    104.12 o 
   6   4   6      107.06       76.02     18.26 o 
   7   4   6      163.50      124.75     22.26 o 
   8   4   6      215.52      199.70     22.46 o 
 -11   5   6      115.69      112.28     20.30 o 
 -10   5   6       49.79       32.42     21.37 o 
  -9   5   6      748.73      725.45     30.02 o 
  -8   5   6      607.26      455.54     32.33 o 
  -7   5   6      154.82      122.18     16.82 o 
  -6   5   6       93.95       88.96      8.08 o 
  -5   5   6      668.86      596.48     29.04 o 
  -4   5   6       84.34       68.99     19.60 o 
  -3   5   6       29.11       27.35      8.94 o 
  -2   5   6     1031.27     1065.19     38.75 o 
  -1   5   6      304.93      295.74     24.28 o 
   0   5   6       99.01       96.88     21.00 o 
   1   5   6        1.20        9.90      8.00 o 
   2   5   6      682.13      729.01     25.55 o 
   3   5   6      314.12      265.52     23.21 o 
   4   5   6      232.29      204.29     28.89 o 
   5   5   6      302.79      335.78     24.40 o 
   6   5   6       14.71        9.10     11.12 o 
   7   5   6       36.53       36.28     11.55 o 
 -10   6   6      741.94      759.60     64.50 o 
  -9   6   6     1532.36     1678.54    142.97 o 
  -8   6   6     1174.73     1251.97     77.33 o 
  -7   6   6      317.84      297.87     26.19 o 
  -6   6   6     2474.62      676.11     55.52 o 
  -5   6   6     2072.61     2303.63    121.76 o 
  -4   6   6       10.91       19.22      7.75 o 
  -3   6   6     2115.65     1808.83    285.38 o 
  -2   6   6     6551.32     3529.08    176.59 o 
  -1   6   6     2767.16     2715.92    166.57 o 
   0   6   6        0.42       20.42     16.36 o 
   1   6   6     3925.46     1684.43    387.14 o 
   2   6   6     4174.80     4372.21    141.64 o 
   3   6   6      340.43      315.71     30.10 o 
   4   6   6      906.87      918.04     48.84 o 
   5   6   6     2750.52     3035.80    110.27 o 
   6   6   6      668.18      773.23     52.64 o 
  -8   7   6       12.07       39.87     14.56 o 
  -7   7   6     1301.37     1273.42     50.24 o 
  -6   7   6     1270.26     1345.47     52.45 o 
  -5   7   6        8.53        2.67     17.93 o 
  -4   7   6     1256.40     1215.71     61.10 o 
  -3   7   6     2940.99     2943.20    111.64 o 
  -2   7   6      118.69      134.60     24.97 o 
  -1   7   6     1044.82     1019.61     60.79 o 
   0   7   6     1229.05     1264.74     65.31 o 
   1   7   6      102.50       61.98     13.13 o 
   2   7   6      205.33      220.39     27.70 o 
   3   7   6     1404.50     1447.82     61.62 o 
   4   7   6      351.60      376.29     36.46 o 
  -4   8   6      147.11      134.34     22.18 o 
  -3   8   6      114.05       81.93     16.52 o 
  -2   8   6       41.31       31.80      8.54 o 
  -1   8   6      604.75      597.24     45.09 o 
   0   8   6      194.46      147.77     23.77 o 
 -13   1   7      213.60      239.22     33.78 o 
 -12   1   7       31.62       33.07     15.10 o 
 -11   1   7      809.07      860.87     33.67 o 
 -10   1   7       70.64       71.39      7.85 o 
  -9   1   7      574.73      606.42     17.98 o 
  -8   1   7      668.59      712.43     19.23 o 
  -7   1   7     4061.97     4545.92     93.01 o 
  -6   1   7     1136.62     1263.27     24.33 o 
  -5   1   7     1027.40     1084.98     21.46 o 
  -4   1   7     8336.97     8553.45     83.57 o 
  -3   1   7     6310.41     6716.86     69.03 o 
  -2   1   7      201.96      208.67     10.00 o 
  -1   1   7     6800.17     6997.09     79.75 o 
   0   1   7     7858.58     8102.71     83.05 o 
   1   1   7      496.71      457.07     16.12 o 
   2   1   7      944.26      933.94     23.67 o 
   3   1   7     7406.95     7669.86     87.97 o 
   4   1   7     5667.02     5763.55    100.78 o 
   5   1   7      113.82       98.88     11.94 o 
   6   1   7      899.78      887.98     62.98 o 
   7   1   7     2002.61     2051.78     80.95 o 
   8   1   7      358.84      350.32     28.61 o 
 -13   2   7       21.11       21.64      9.58 o 
 -12   2   7     1038.46     1134.89     53.53 o 
 -11   2   7      875.93      906.95     60.46 o 
 -10   2   7       15.93       15.70      4.32 o 
  -9   2   7      992.71      929.54     22.98 o 
  -8   2   7     2986.79     3127.95     42.96 o 
  -7   2   7      579.25      606.97     17.41 o 
  -6   2   7      282.64      314.32     12.48 o 
  -5   2   7      317.11      309.47     11.52 o 
  -4   2   7     1973.54     2044.62     34.06 o 
  -3   2   7      193.48      179.05      8.72 o 
  -2   2   7     2403.78     2446.69     34.37 o 
  -1   2   7     4184.38     4233.96     52.18 o 
   0   2   7      474.08      457.14     15.23 o 
   1   2   7      615.63      614.59     24.10 o 
   2   2   7     2762.16     2777.42     43.97 o 
   3   2   7      617.67      579.20     21.37 o 
   4   2   7      526.55      523.95     22.25 o 
   5   2   7     1140.02     1004.03     81.07 o 
   6   2   7      189.85      223.65     22.55 o 
   7   2   7        8.09       16.70     10.07 o 
   8   2   7     1012.99      974.46     44.31 o 
 -13   3   7      365.16      404.14     31.03 o 
 -12   3   7       76.10       68.84     16.48 o 
 -11   3   7       62.99       32.21      8.88 o 
 -10   3   7        1.76       22.75      6.34 o 
  -9   3   7      491.58      512.65     18.54 o 
  -8   3   7        6.69        5.86      6.38 o 
  -7   3   7       84.59       76.77      7.44 o 
  -6   3   7       75.44       75.53      7.20 o 
  -5   3   7      349.32      355.87     15.80 o 
  -4   3   7        2.79        7.96      4.57 o 
  -3   3   7      123.53      134.52     11.47 o 
  -2   3   7      119.82      111.57     13.32 o 
  -1   3   7       34.17       36.66      6.20 o 
   0   3   7      782.49      766.28     18.60 o 
   1   3   7      708.03      659.93     22.17 o 
   2   3   7       16.81        8.80      6.06 o 
   3   3   7       66.79       64.61     10.42 o 
   4   3   7      314.50      312.54     20.49 o 
   5   3   7      916.14      871.40     75.63 o 
   6   3   7       15.00        9.71     13.93 o 
   7   3   7       52.94       47.36      9.60 o 
   8   3   7      403.30      394.34     30.20 o 
 -12   4   7      201.00      198.67     25.51 o 
 -11   4   7     1025.04     1006.20     40.78 o 
 -10   4   7       32.73       28.76      7.50 o 
  -9   4   7      109.31       96.68     11.11 o 
  -8   4   7     1960.62     1456.54    164.86 o 
  -7   4   7      510.66      456.93     15.38 o 
  -6   4   7        7.41       12.24      5.66 o 
  -5   4   7      272.61      251.30     19.51 o 
  -4   4   7     1216.41     1209.98     44.46 o 
  -3   4   7      326.02      352.26     22.07 o 
  -2   4   7      384.31      397.85     21.81 o 
  -1   4   7     1046.69     1013.43     40.50 o 
   0   4   7     1282.82     1346.29     51.33 o 
   1   4   7       30.37       40.18      6.47 o 
   2   4   7      302.55      312.64     25.37 o 
   3   4   7      139.07      117.92     13.22 o 
   4   4   7       41.40       34.34     12.57 o 
   5   4   7      414.89      471.97     27.74 o 
   6   4   7        3.77       24.60      8.63 o 
   7   4   7        2.63       20.61      9.42 o 
 -11   5   7       57.13       42.85     18.35 o 
 -10   5   7      752.93      870.78     39.08 o 
  -9   5   7     2787.33     2843.42    106.21 o 
  -8   5   7      379.85      379.11     19.11 o 
  -7   5   7     1555.06      828.74    242.99 o 
  -6   5   7     3506.93     3573.54     85.56 o 
  -5   5   7      746.31      777.88     42.59 o 
  -4   5   7       71.97       85.02     12.40 o 
  -3   5   7     3344.38     3553.68     73.46 o 
  -2   5   7      596.21      622.44     45.42 o 
  -1   5   7      162.16      124.17     21.60 o 
   0   5   7      152.58      173.76     22.60 o 
   1   5   7       34.66       20.66     14.67 o 
   2   5   7       29.94       28.89      7.37 o 
   3   5   7      441.81      426.38     28.62 o 
   4   5   7      356.36      345.07     31.20 o 
   5   5   7        0.12       22.39     10.79 o 
   6   5   7      642.31      724.56     44.44 o 
 -10   6   7      101.56       79.29     27.86 o 
  -9   6   7       68.64       27.27     20.30 o 
  -8   6   7      604.39      629.23     60.36 o 
  -7   6   7      183.51      146.81     20.99 o 
  -6   6   7       82.30       80.38     15.19 o 
  -5   6   7      181.55      192.31     22.74 o 
  -4   6   7      316.39      331.24     56.14 o 
  -3   6   7       32.76       33.16     15.59 o 
  -2   6   7     1246.45     1364.11    102.55 o 
  -1   6   7      858.84      801.23     66.68 o 
   0   6   7       12.76       19.40      9.17 o 
   1   6   7      596.12      674.22     54.84 o 
   2   6   7     1677.07     1748.33     80.58 o 
   3   6   7      341.22      332.34     35.39 o 
   4   6   7       74.54       79.08     15.66 o 
  -7   7   7       46.79       47.45     12.83 o 
  -6   7   7      750.49      707.12     41.29 o 
  -5   7   7      401.23      433.49     56.47 o 
  -4   7   7       60.17       52.29     25.24 o 
  -3   7   7      410.96      387.24     36.22 o 
  -2   7   7      195.11      179.49     25.34 o 
  -1   7   7      407.98      404.86     35.79 o 
   0   7   7        4.04       15.84     17.53 o 
   1   7   7       19.94       30.54     13.13 o 
   2   7   7       64.37       53.95     13.62 o 
 -13   0   8       70.73       67.88     23.36 o 
 -12   0   8     3297.15     3467.12    141.10 o 
 -11   0   8     4728.05     5009.05    259.27 o 
 -10   0   8      538.05      546.81     26.94 o 
  -9   0   8     2979.72     3062.51     59.09 o 
  -8   0   8    12049.08    12373.42    182.05 o 
  -7   0   8     7058.74     7701.14    117.67 o 
  -6   0   8       28.92       23.40      6.74 o 
  -5   0   8     4677.08     4958.04     84.75 o 
  -4   0   8    10451.83    10913.69    156.53 o 
  -3   0   8     4956.38     5248.36     88.35 o 
  -2   0   8     2490.67     2695.58     56.24 o 
  -1   0   8     3949.35     4166.70     76.75 o 
   0   0   8     1146.17     1219.79     37.33 o 
   1   0   8      157.29      140.06     16.12 o 
   2   0   8     1562.55     1587.65     51.01 o 
   3   0   8      433.76      424.22     30.50 o 
   4   0   8       58.47       36.83     17.23 o 
   5   0   8       64.67       56.69     30.74 o 
   6   0   8       75.16       94.14     24.85 o 
   7   0   8       70.48       49.28     14.93 o 
 -13   1   8      600.20      632.62     51.72 o 
 -12   1   8      481.65      507.19     32.86 o 
 -11   1   8        8.08        4.84      7.51 o 
 -10   1   8      320.73      342.61     17.43 o 
  -9   1   8     1961.65     2116.34     35.54 o 
  -8   1   8      603.36      603.71     18.15 o 
  -7   1   8      697.64      750.33     19.93 o 
  -6   1   8     1550.70     1641.93     29.63 o 
  -5   1   8     1002.15     1089.00     23.48 o 
  -4   1   8      139.42      120.03      9.14 o 
  -3   1   8     1948.99     2034.81     36.02 o 
  -2   1   8     2649.60     2804.36     40.74 o 
  -1   1   8      270.32      263.07     12.80 o 
   0   1   8      179.02      159.37     10.97 o 
   1   1   8     1643.27     1661.85     33.12 o 
   2   1   8     1358.01     1358.21     43.88 o 
   3   1   8      218.07      193.77     14.64 o 
   4   1   8     1063.40      937.87     84.21 o 
   5   1   8      608.77      529.28     50.91 o 
   6   1   8        1.15       18.19      9.05 o 
   7   1   8      370.84      347.57     36.94 o 
 -13   2   8       47.25       54.22     40.54 o 
 -12   2   8      145.84      133.01     22.20 o 
 -11   2   8      816.73      839.95     36.94 o 
 -10   2   8        1.48        5.67      4.59 o 
  -9   2   8      116.54      109.80      8.76 o 
  -8   2   8     1539.88     1605.69     34.71 o 
  -7   2   8      764.34      821.97     21.99 o 
  -6   2   8       16.37       13.00      4.44 o 
  -5   2   8       93.26       85.47      7.71 o 
  -4   2   8      969.81      955.62     29.81 o 
  -3   2   8      237.01      238.19     11.27 o 
  -2   2   8       57.99       44.33      6.26 o 
  -1   2   8       12.42       11.74      4.30 o 
   0   2   8        1.56        2.00      7.13 o 
   1   2   8        9.65       22.17     10.48 o 
   2   2   8       80.74       71.62     11.31 o 
   3   2   8      295.51      307.53     19.69 o 
   4   2   8        9.70       26.04      9.89 o 
   5   2   8        5.47       12.68      8.11 o 
   6   2   8      417.80      424.27     29.99 o 
   7   2   8      102.03       49.64     14.60 o 
 -12   3   8      735.49      781.71     62.65 o 
 -11   3   8        3.04       17.26      7.08 o 
 -10   3   8       16.88       18.41      4.31 o 
  -9   3   8     1318.57     1224.69     67.52 o 
  -8   3   8      366.84      350.93     18.20 o 
  -7   3   8      442.39      454.19     17.04 o 
  -6   3   8      468.92      541.28     16.35 o 
  -5   3   8       31.79       24.42      4.14 o 
  -4   3   8      639.94      586.71     23.16 o 
  -3   3   8     3288.13     3360.38     61.73 o 
  -2   3   8      305.18      315.72     18.50 o 
  -1   3   8       15.66       24.66      4.50 o 
   0   3   8     1499.65     1637.32     34.24 o 
   1   3   8     1358.46     1366.76     41.05 o 
   2   3   8      148.44      130.83     13.31 o 
   3   3   8     1686.19     1753.34    139.16 o 
   4   3   8     2888.60     2940.19    177.27 o 
   5   3   8      361.50      350.57     25.50 o 
   6   3   8      550.47      564.15     35.97 o 
   7   3   8     1340.09     1375.23     67.36 o 
 -12   4   8      128.89       88.56     25.85 o 
 -11   4   8       12.83       18.11      9.03 o 
 -10   4   8       85.77       72.64     16.35 o 
  -9   4   8      327.90      326.67     15.24 o 
  -8   4   8      234.32      189.58     26.49 o 
  -7   4   8       66.73       34.22     13.71 o 
  -6   4   8      827.27      790.69     33.29 o 
  -5   4   8      536.15      585.18     30.44 o 
  -4   4   8       67.09       60.43      9.79 o 
  -3   4   8      452.87      456.36     27.40 o 
  -2   4   8     5739.93     5909.23    148.52 o 
  -1   4   8     2168.16     2149.31     66.42 o 
   0   4   8      133.08      115.60     20.39 o 
   1   4   8     2964.62     3038.37     95.56 o 
   2   4   8     4900.26     3081.94    640.39 o 
   3   4   8      590.28      690.54     37.41 o 
   4   4   8      576.37      581.23     38.60 o 
   5   4   8     1957.22     2100.91     59.95 o 
   6   4   8     1100.40     1169.70     59.91 o 
 -10   5   8        3.07       18.35     11.75 o 
  -9   5   8        5.51        4.71      6.85 o 
  -8   5   8        9.38       16.27      8.59 o 
  -7   5   8       88.35       74.50     12.64 o 
  -6   5   8       23.48       19.42     11.12 o 
  -5   5   8      130.03      116.89     17.66 o 
  -4   5   8       18.25       17.12     13.76 o 
  -3   5   8      240.77      261.05     38.31 o 
  -2   5   8        4.01       13.10     10.48 o 
  -1   5   8       12.97       13.60     13.48 o 
   0   5   8      280.72      276.49     44.31 o 
   1   5   8      204.20      187.39     26.55 o 
   2   5   8       31.23       23.34      6.29 o 
   3   5   8        9.78       13.61      8.17 o 
   4   5   8      177.27      189.18     21.78 o 
   5   5   8       76.95       52.59     19.12 o 
  -9   6   8       90.50      130.46     51.81 o 
  -8   6   8      859.20      809.87     41.69 o 
  -7   6   8       23.57       44.10     11.69 o 
  -6   6   8      249.53      241.72     27.96 o 
  -5   6   8      330.86      379.46     36.98 o 
  -4   6   8      561.38      553.94     41.15 o 
  -3   6   8      313.86      323.56     35.67 o 
  -2   6   8     1743.94     1923.14     84.46 o 
  -1   6   8     1252.10     1208.42     63.43 o 
   0   6   8       11.62       16.27     13.16 o 
   1   6   8     1755.37     1849.33     77.78 o 
   2   6   8     2100.51     2158.83     75.23 o 
   3   6   8      403.14      382.15     39.33 o 
  -6   7   8     1697.21     1594.63     84.72 o 
  -5   7   8      311.65      307.29     34.22 o 
  -4   7   8        8.90       32.05     12.87 o 
  -3   7   8     1373.54     1264.48     57.78 o 
  -2   7   8      299.17      280.45     36.63 o 
  -1   7   8      163.53      163.11     25.07 o 
   0   7   8       47.26       30.88     13.33 o 
 -13   1   9      182.70      177.58     33.42 o 
 -12   1   9      630.67      580.29     84.78 o 
 -11   1   9       78.60       52.02     16.01 o 
 -10   1   9      135.03      132.74     15.82 o 
  -9   1   9      624.04      623.10     21.11 o 
  -8   1   9      129.67      107.19      9.25 o 
  -7   1   9      471.25      456.68     16.84 o 
  -6   1   9       10.21       14.28      5.78 o 
  -5   1   9     1364.76     1450.48     31.06 o 
  -4   1   9     1954.20     1931.26     37.37 o 
  -3   1   9     3141.28     3095.25     47.73 o 
  -2   1   9       21.29       20.29      4.44 o 
  -1   1   9      798.79      809.52     25.47 o 
   0   1   9     2340.76     2288.06     50.38 o 
   1   1   9     1724.42     1588.03     36.05 o 
   2   1   9       19.05       14.78      8.56 o 
   3   1   9     1975.92     1931.82    110.83 o 
   4   1   9     1664.78     1744.56     65.99 o 
   5   1   9      165.86      141.87     18.78 o 
   6   1   9      927.68      966.60     45.35 o 
 -12   2   9       17.20       16.07     24.45 o 
 -11   2   9      328.52      316.95     28.55 o 
 -10   2   9       94.03       97.81     10.80 o 
  -9   2   9        1.69        9.91      3.95 o 
  -8   2   9     1084.34     1174.05     36.89 o 
  -7   2   9     1571.08     1712.09     52.50 o 
  -6   2   9      463.37      461.62     17.30 o 
  -5   2   9      350.33      376.86     15.08 o 
  -4   2   9     2064.08     2142.95     40.55 o 
  -3   2   9     2802.40     2877.60     57.58 o 
  -2   2   9      788.99      866.87     24.59 o 
  -1   2   9      484.98      533.67     23.15 o 
   0   2   9      241.23      263.13     16.61 o 
   1   2   9       75.59       71.48      9.79 o 
   2   2   9     1442.01     1525.95     75.27 o 
   3   2   9      502.10      551.55     75.20 o 
   4   2   9       35.98       19.07     11.89 o 
   5   2   9      208.88      233.49     25.91 o 
   6   2   9      536.90      605.03     53.61 o 
 -12   3   9      121.97      135.13     48.46 o 
 -11   3   9       14.61       -0.76      9.52 o 
 -10   3   9      569.80      521.96     60.40 o 
  -9   3   9      932.48      834.85     60.62 o 
  -8   3   9      407.93      375.92     26.76 o 
  -7   3   9      419.97      278.66     43.73 o 
  -6   3   9     1400.07     1513.77     37.07 o 
  -5   3   9     1374.32     1421.67     38.29 o 
  -4   3   9      517.96      510.13     28.85 o 
  -3   3   9      149.39      145.79     20.48 o 
  -2   3   9      844.38      946.40     20.57 o 
  -1   3   9      548.10      577.34     22.43 o 
   0   3   9      196.51      167.14     13.54 o 
   1   3   9       55.08       65.94      9.88 o 
   2   3   9      381.94      327.74     41.99 o 
   3   3   9        4.93       21.33      8.43 o 
   4   3   9        9.28       12.36     20.92 o 
   5   3   9       28.88       39.32     10.29 o 
 -11   4   9      601.86      644.40     86.62 o 
 -10   4   9       12.17        4.30      7.96 o 
  -9   4   9       40.78       38.51      8.31 o 
  -8   4   9     2015.04     2074.09     76.62 o 
  -7   4   9     1857.61     1997.49    122.16 o 
  -6   4   9      123.43       97.30     18.46 o 
  -5   4   9      500.32      509.35     35.01 o 
  -4   4   9     4129.85     3969.32    251.75 o 
  -3   4   9      909.98      910.10     97.57 o 
  -2   4   9       21.99       39.50     14.81 o 
  -1   4   9     1171.32     1212.00     74.87 o 
   0   4   9      559.13      241.08    166.40 o 
   1   4   9      154.65      169.24     12.21 o 
   2   4   9     1097.26     1260.95     52.84 o 
   3   4   9      932.73      948.80     40.22 o 
   4   4   9      109.43       79.69     17.12 o 
 -10   5   9     1675.46     1802.53    114.86 o 
  -9   5   9     4945.99     5080.39    129.65 o 
  -8   5   9      880.86      935.98     43.43 o 
  -7   5   9     1557.06     1592.57     61.16 o 
  -6   5   9     3847.74     4168.21    142.04 o 
  -5   5   9     1698.74     1731.03     75.95 o 
  -4   5   9        1.41        3.04     12.86 o 
  -3   5   9     3517.38     3842.03    135.23 o 
  -2   5   9     2879.14     2969.07    111.74 o 
  -1   5   9      981.59     1008.47     56.39 o 
   0   5   9      323.00      311.27     34.76 o 
   1   5   9     2099.61     2041.53     73.19 o 
   2   5   9      992.67      989.67     55.87 o 
   3   5   9       85.17       52.08     22.17 o 
  -8   6   9        1.95       23.68     17.44 o 
  -7   6   9        6.54       12.50      6.41 o 
  -6   6   9       32.79       38.70     13.51 o 
  -5   6   9        6.18        5.96     17.55 o 
  -4   6   9       11.69       14.85     21.66 o 
  -3   6   9       25.43       15.46     13.13 o 
  -2   6   9      704.42      780.72     47.14 o 
  -1   6   9      319.60      335.87     37.44 o 
   0   6   9        1.73       15.81     10.54 o 
   1   6   9        4.74        0.77     25.13 o 
 -12   0  10      539.51      576.78     67.11 o 
 -11   0  10     2557.10     2653.20    122.10 o 
 -10   0  10      352.87      395.71     31.33 o 
  -9   0  10       77.24       57.90     14.34 o 
  -8   0  10     4869.08     4596.38    273.28 o 
  -7   0  10     5582.76     5710.41    182.27 o 
  -6   0  10      775.91      790.15     30.85 o 
  -5   0  10     1786.03     1815.65     73.45 o 
  -4   0  10     7177.38     7310.17    146.89 o 
  -3   0  10     6481.06     6468.88    333.87 o 
  -2   0  10      204.46      177.98     20.67 o 
  -1   0  10      769.67      728.70     45.88 o 
   0   0  10     1552.66     1588.98     58.43 o 
   1   0  10      220.35      180.36     25.01 o 
   2   0  10     1658.79     1290.81    305.91 o 
   3   0  10     1756.75     1856.05    100.96 o 
   4   0  10     1413.00     1304.70    136.28 o 
   5   0  10      107.33       64.16     20.01 o 
 -12   1  10      354.42      279.31     39.38 o 
 -11   1  10      114.31       96.17     14.97 o 
 -10   1  10      209.27      181.43     16.88 o 
  -9   1  10      485.40      492.34     27.74 o 
  -8   1  10      391.89      352.71     19.18 o 
  -7   1  10       92.52       85.77      8.05 o 
  -6   1  10      167.37      190.90     13.49 o 
  -5   1  10       14.34       11.49      4.69 o 
  -4   1  10       39.81       37.03      7.07 o 
  -3   1  10     1099.03     1201.87     29.64 o 
  -2   1  10      133.57      146.79     13.22 o 
  -1   1  10       11.95       28.74      5.78 o 
   0   1  10      308.24      264.75     18.01 o 
   1   1  10      734.98      736.89     38.71 o 
   2   1  10      121.01       94.70     15.21 o 
   3   1  10      349.59      318.18     30.99 o 
   4   1  10      226.32      223.88     24.87 o 
   5   1  10       62.30       40.24     11.53 o 
 -12   2  10      508.60      545.42     55.85 o 
 -11   2  10      547.85      627.01     35.26 o 
 -10   2  10        8.71        9.30     10.17 o 
  -9   2  10      341.72      364.47     21.67 o 
  -8   2  10     1668.56     1649.82     82.49 o 
  -7   2  10     1482.41     1464.14     69.59 o 
  -6   2  10      187.28      214.92     14.41 o 
  -5   2  10      306.08      325.87     23.14 o 
  -4   2  10     2230.80     2367.33     50.78 o 
  -3   2  10     1653.64     1812.67     38.78 o 
  -2   2  10      413.86      371.57     19.13 o 
  -1   2  10       53.78       54.52      7.32 o 
   0   2  10      580.80      547.38     31.03 o 
   1   2  10      358.10      410.06     31.55 o 
   2   2  10        6.68       15.67      7.73 o 
   3   2  10      437.15      488.23     27.74 o 
   4   2  10      605.09      628.03     36.39 o 
   5   2  10      261.10      269.05     32.01 o 
 -11   3  10      170.39      174.39     23.32 o 
 -10   3  10      396.65      445.18     24.59 o 
  -9   3  10     1908.61     2142.80     71.34 o 
  -8   3  10      992.12     1068.64     37.83 o 
  -7   3  10      184.42      143.85     36.89 o 
  -6   3  10      577.70      329.48     32.51 o 
  -5   3  10      133.92      157.53     13.79 o 
  -4   3  10       10.54       31.02     14.06 o 
  -3   3  10     2622.62      624.83     52.91 o 
  -2   3  10     1565.72      577.96     37.06 o 
  -1   3  10      138.58       95.68     19.47 o 
   0   3  10      822.67      771.28     77.16 o 
   1   3  10     2763.67     2969.26     80.78 o 
   2   3  10      700.59      871.23     43.37 o 
   3   3  10      227.88      265.16     25.02 o 
   4   3  10      729.13      731.80     45.36 o 
 -10   4  10      346.44      403.20     81.18 o 
  -9   4  10      274.90      281.14     26.87 o 
  -8   4  10      140.70      134.26     20.70 o 
  -7   4  10      353.03      380.66     36.46 o 
  -6   4  10       18.61       27.77     10.18 o 
  -5   4  10      424.50      397.35     34.64 o 
  -4   4  10      983.49      944.14     52.55 o 
  -3   4  10      197.28      159.89     27.48 o 
  -2   4  10     1615.13     1543.21    124.64 o 
  -1   4  10     1160.77     1199.13     62.51 o 
   0   4  10      150.62      169.27     27.89 o 
   1   4  10      168.88      135.03     53.21 o 
   2   4  10     1823.60     1910.07     72.71 o 
   3   4  10      724.59      827.55     76.34 o 
  -9   5  10       17.21       28.80     13.30 o 
  -8   5  10      195.42      159.30     30.51 o 
  -7   5  10      451.69      416.51     45.30 o 
  -6   5  10       95.86       91.06     18.46 o 
  -5   5  10        6.34       22.23     16.72 o 
  -4   5  10       95.95       94.25     19.13 o 
  -3   5  10        4.60       39.01     14.75 o 
  -2   5  10       29.17       32.37     15.02 o 
  -1   5  10       12.65       -1.17     19.62 o 
   0   5  10      126.04      133.36     28.76 o 
   1   5  10       47.08       51.48     14.68 o 
  -6   6  10       26.92       26.33     11.43 o 
  -5   6  10        4.04       13.96     12.80 o 
  -4   6  10      171.55       83.63     43.12 o 
  -3   6  10        2.66       38.89     13.79 o 
  -2   6  10       88.21       54.30     21.59 o 
 -11   1  11     1211.41     1217.82     66.55 o 
 -10   1  11      179.83      174.94     18.71 o 
  -9   1  11      132.32       98.73     15.22 o 
  -8   1  11     1067.80     1102.79     40.06 o 
  -7   1  11      480.35      461.26     32.24 o 
  -6   1  11      127.71      100.92     14.96 o 
  -5   1  11        7.98       11.04      4.87 o 
  -4   1  11      749.33      623.61     34.54 o 
  -3   1  11      233.63      169.43     27.70 o 
  -2   1  11      247.55      216.71     24.41 o 
  -1   1  11      245.80      217.78     27.36 o 
   0   1  11       52.70       34.37     11.22 o 
   1   1  11     1101.49     1141.10     52.12 o 
   2   1  11      415.88      416.00     29.46 o 
   3   1  11       26.65       17.61      8.35 o 
 -11   2  11      716.63      735.74     47.67 o 
 -10   2  11      583.49      700.65     32.62 o 
  -9   2  11      379.05      350.49     24.53 o 
  -8   2  11      926.96     1062.11     44.94 o 
  -7   2  11     1732.70     1926.76     57.27 o 
  -6   2  11      242.57      267.98     34.01 o 
  -5   2  11      397.19      347.61     36.85 o 
  -4   2  11     2474.63     2421.63    186.61 o 
  -3   2  11     1257.06     1145.32    116.23 o 
  -2   2  11      163.40      156.75     19.07 o 
  -1   2  11      272.98      286.62     18.84 o 
   0   2  11      280.48      340.73     31.01 o 
   1   2  11       37.66       38.93     15.52 o 
   2   2  11      766.78      743.90     37.67 o 
   3   2  11      533.57      624.90     46.50 o 
 -10   3  11      464.72      432.48     33.97 o 
  -9   3  11      900.30     1022.57     48.02 o 
  -8   3  11      384.16      394.41     29.51 o 
  -7   3  11      149.24      161.70     25.67 o 
  -6   3  11      874.42      921.81     52.91 o 
  -5   3  11      900.96      919.35     54.70 o 
  -4   3  11      865.81      822.03     53.94 o 
  -3   3  11      400.74      464.56     47.45 o 
  -2   3  11      569.54      648.39     53.40 o 
  -1   3  11      859.83      784.39     49.50 o 
   0   3  11       37.96       30.93     12.52 o 
   1   3  11      428.60      424.21     40.60 o 
   2   3  11      525.99      539.24     45.25 o 
  -9   4  11        2.39       19.64     11.40 o 
  -8   4  11      775.59      816.02     46.11 o 
  -7   4  11     1074.94     1192.69     54.56 o 
  -6   4  11       87.21       87.74     28.16 o 
  -5   4  11      817.76      932.78     48.92 o 
  -4   4  11     1400.84     1421.56     59.18 o 
  -3   4  11      777.71      802.61     46.95 o 
  -2   4  11       96.40       73.35     14.65 o 
  -1   4  11      337.87      335.85     37.79 o 
   0   4  11      243.95      210.31     31.60 o 
   1   4  11       39.63       57.50     16.33 o 
  -7   5  11      335.43      276.11     34.31 o 
  -6   5  11     1834.03     1873.24     98.24 o 
  -5   5  11     1924.20     1968.63    101.99 o 
  -4   5  11      316.49      274.26     34.91 o 
  -3   5  11     1215.16     1255.52     75.07 o 
  -2   5  11     3078.55     3218.33    149.36 o 
  -1   5  11      834.77      788.11     58.99 o 
 -10   0  12      529.18      554.52     44.74 o 
  -9   0  12      242.14      205.39     34.89 o 
  -8   0  12     1168.30     1278.80    112.07 o 
  -7   0  12     2006.89     2032.71     89.97 o 
  -6   0  12      304.90      291.21     33.61 o 
  -5   0  12      375.62      397.02     32.28 o 
  -4   0  12     3972.65     4073.52    161.96 o 
  -3   0  12     2194.24     2580.34    122.43 o 
  -2   0  12        1.21       14.49     34.22 o 
  -1   0  12     1261.55     1433.52     68.46 o 
   0   0  12     2819.47     3114.09    102.29 o 
   1   0  12     1141.87     1159.28    115.43 o 
   2   0  12      623.12      724.40     67.98 o 
 -10   1  12      165.12      167.36     19.50 o 
  -9   1  12      291.62      305.74     29.12 o 
  -8   1  12       39.55       30.15      8.48 o 
  -7   1  12      239.88      234.06     25.48 o 
  -6   1  12      304.34      323.56     23.81 o 
  -5   1  12      135.39      165.17     26.25 o 
  -4   1  12       14.98       14.72      6.57 o 
  -3   1  12      909.47      966.35     44.91 o 
  -2   1  12      382.75      431.43     31.39 o 
  -1   1  12        3.19       14.47      6.64 o 
   0   1  12      349.58      374.82     48.39 o 
   1   1  12      982.88      958.37     53.89 o 
 -10   2  12      267.50      267.65     28.17 o 
  -9   2  12       23.56       23.09     13.24 o 
  -8   2  12      221.97      201.09     19.87 o 
  -7   2  12      808.44      881.77     34.73 o 
  -6   2  12      480.24      498.52     27.16 o 
  -5   2  12       59.14       58.22     12.95 o 
  -4   2  12      524.71      574.91     34.91 o 
  -3   2  12     1410.35     1441.37     57.08 o 
  -2   2  12       82.13       53.56     15.37 o 
  -1   2  12      122.38      122.39     15.27 o 
   0   2  12      910.79      912.34     65.25 o 
   1   2  12      553.98      561.49     47.77 o 
  -9   3  12      755.91      768.71     53.43 o 
  -8   3  12      960.60     1090.03     66.58 o 
  -7   3  12       40.42       40.26     16.30 o 
  -6   3  12      338.82      411.68     36.77 o 
  -5   3  12      817.32      894.35     71.49 o 
  -4   3  12      802.06      723.74     48.79 o 
  -3   3  12      249.20      267.71     35.44 o 
  -2   3  12      796.76      804.38     50.73 o 
  -1   3  12      213.50      241.26     62.55 o 
   0   3  12       39.08       33.55     14.61 o 
  -7   4  12      107.64      111.41     17.47 o 
  -6   4  12      506.02      594.33     50.06 o 
  -5   4  12      273.95      299.86     36.74 o 
  -4   4  12       30.75       31.33     16.41 o 
  -3   4  12      210.19      172.90     33.58 o 
  -2   4  12      133.89      112.72     23.71 o 
  -8   1  13     1036.79     1120.44     60.04 o 
  -7   1  13      936.55      970.72     41.03 o 
  -6   1  13       12.74       26.70      9.03 o 
  -5   1  13     1059.86     1155.02     43.29 o 
  -4   1  13     2083.74     2230.72     80.94 o 
  -3   1  13      217.38      199.62     22.85 o 
  -2   1  13      166.58      192.10     22.46 o 
  -1   1  13      307.66      276.48     33.99 o 
  -8   2  13      307.35      238.35     42.35 o 
  -7   2  13     1054.18      988.67     90.20 o 
  -6   2  13      596.33      611.92     55.02 o 
  -5   2  13        8.94       30.23     12.01 o 
  -4   2  13     1084.02     1034.21     65.11 o 
  -3   2  13      961.17      985.59     64.39 o 
  -2   2  13       59.62       35.16     14.73 o 
                                                 
